# Supplementary material for: Integrated Metabolo-Transcriptomics Reveals Fusarium Head Blight Candidate Resistance Genes in Wheat QTL-Fhb2
Source: PLoS One. 2016 May 27;11(5):e0155851. doi: 10.1371/journal.pone.0155851 (PMC4883744; doi:10.1371/journal.pone.0155851)
Supplement: S1 Table — (XLSX) [file pone.0155851.s002.xlsx]

## Sheet: Metabolite Dataset
S1 Table. High fold change RRI and RRC metabolites detected and putatively identified in rachis tissues of wheat RIL carrying resistant alleles of QTL-Fhb2 following F. graminearum and mock inoculation.
Resistance Related Induced (RRC) Metabolites identified at 72 hrs post inoculation.
row ID	row m/z	observed mass	Exact Mass	Accurate Mass Error	row retention time	ID	Identification method	Molecular formula	Name	Annotation/Pathway invoved/ function	URL	RP	RM	P Value	PRr	SP	SM	P Value	PRs	RRI
Lipids
2817	705.45	706.458	706.457	4.19334e-07	30.9426	LMGP10010158	LIPIDMAPS search	C40H67O8P	PA(15:0/22:6(4Z,7Z,10Z,13Z,16Z,19Z))	Glycerophospholipid	http://www.lipidmaps.org/data/LMSDRecord.php?LMID=LMGP10010158	354789	21632.4	0.049	16.4008	157995	170760	0.9205	0.925246	17.7259
846	681.45	682.458	682.457	0.943862	30.3807	LMGP10010089	LIPIDMAPS search	C38H67O8P	PA(13:0/22:4(7Z,10Z,13Z,16Z))	Glycerophospholipid	http://www.lipidmaps.org/data/LMSDRecord.php?LMID=LMGP10010089	118106	24550.9	0.0245	4.81066	75061.6	153885	0.1526	0.487777	9.86241
468	738.508	739.516	739.515	0.692461	30.7991	LMGP01011356	LIPIDMAPS search	C41H74NO8P	PC(13:0/20:4(5Z,8Z,11Z,14Z))	Glycerophospholipid	http://www.lipidmaps.org/data/LMSDRecord.php?LMID=LMGP01011356	481366	71876.5	0.0133	6.69713	281290	275735	0.966	1.02015	6.56487
1010	833.52	834.528	834.526	2.51323	30.4534	LMGP06010147	Glycerophospholipid search	C43H79O13P	PI(15:1(9Z)/19:1(9Z))	Glycerophospholipid	http://www.lipidmaps.org/data/LMSDRecord.php?LMID=LMGP06010147	155604	49585.2	0.0223	3.13811	71368.5	131134	0.5348	0.544241	5.76604
472	738.508	739.516	739.515	0.816261	30.799	LMGP02010096	Glycerophospholipid search	C8H18NO6PC9H17OC24H39O	PE(16:0/20:4(5Z,8Z,11Z,14Z))	Glycerophospholipid	http://www.lipidmaps.org/data/LMSDRecord.php?LMID=LMGP02010096	627267	111526	0.0193	5.6244	398232	373269	0.8981	1.06688	5.27184
8861	740.525	741.532	741.531	1.99074	30.2636	LMGP01011355	Glycerophospholipid search	C41H76NO8P	PC(13:0/20:3(8Z,11Z,14Z))	Glycerophospholipid	http://www.lipidmaps.org/data/LMSDRecord.php?LMID=LMGP01011355	30983.7	8062.5	0.0091	3.84294	17730	23457.5	0.126	0.755835	5.08436
7843	657.45	658.458	658.457	1.30416	29.9577	LMGP10010082	LIPIDMAPS search	C36H67O8P	PA(13:0/20:2(11Z,14Z))	Glycerophospholipid	http://www.lipidmaps.org/data/LMSDRecord.php?LMID=LMGP10010082	18880.9	6390.5	0.0291	2.95453	9447.2	14180.4	0.0022	0.666215	4.43479
686	765.471	766.479	766.479	0.760575	29.815	LMGP04010220	LIPIDMAPS search	C42H71O10P	PG(16:1(9Z)/20:5(5Z,8Z,11Z,14Z,17Z))	Glycerophospholipid	http://www.lipidmaps.org/data/LMSDRecord.php?LMID=LMGP04010220	90666.9	25709.7	0.0199	3.52656	63453.7	64931.5	0.9361	0.977241	3.6087
8109	657.451	658.459	658.457	1.85301	29.9551	LMGP10010082	LIPIDMAPS search	C36H67O8P	PA(13:0/20:2(11Z,14Z))	Glycerophospholipid	http://www.lipidmaps.org/data/LMSDRecord.php?LMID=LMGP10010082	20849.4	6390.5	0.008	3.26256	10807.2	11662.3	0.4178	0.926678	3.52071
2273	659.466	660.474	660.475	-2.36187	29.8706	LMGL02010226	LIPIDMAPS search	C43H64O5	DG(20:5(5Z,8Z,11Z,14Z,17Z)/20:5(5Z,8Z,11Z,14Z,17Z)/0:0)	Glycerolipid	http://www.lipidmaps.org/data/LMSDRecord.php?LMID=LMGL02010226	12371.5	6741	0.0203	1.83526	9142.9	16398.4	0.4692	0.557548	3.29166
7609	743.519	744.527	744.53	-4.49485	30.0155	LMGP04030038	LIPIDMAPS search	C41H77O9P	PG(P-18:0/17:2(9Z,12Z))	Glycerophospholipid	http://www.lipidmaps.org/data/LMSDRecord.php?LMID=LMGP04030038	21623.1	6765	0.002	3.19632	18332.5	18511.2	0.9337	0.990346	3.22748
1884	817.485	818.493	818.495	-1.72988	30.6121	LMGP06010053	LIPIDMAPS search	C42H75O13P	PI(13:0/20:3(8Z,11Z,14Z))	Glycerophospholipid	http://www.lipidmaps.org/data/LMSDRecord.php?LMID=LMGP06010053	36807.7	18522.8	0.0122	1.98716	22145.2	29740.9	0.4451	0.744604	2.66874
5035	667.434	668.442	668.442	-0.017575	30.768	LMGP10010065	LIPIDMAPS search	C37H65O8P	PA(12:0/22:4(7Z,10Z,13Z,16Z))	Glycerophospholipid	http://www.lipidmaps.org/data/LMSDRecord.php?LMID=LMGP10010065	26749.1	9226.4	0.0255	2.89919	21634.9	19238.7	0.7823	1.12455	2.57809
1357	712.49	713.498	713.5	-1.96616	30.7628	LMGP01011554	Glycerophospholipid search	C39H72NO8P	PC(17:2(9Z,12Z)/14:1(9Z))	Glycerophospholipid	http://www.lipidmaps.org/data/LMSDRecord.php?LMID=LMGP01011554	18150.1	9629.1	0.0176	1.88492	24649.5	18565	0.3651	1.32774	1.41965
10085	450.26	451.268	451.27	-4.85801	27.1057	LMGP01020146	LIPIDMAPS search	C21H42NO7P	PC(O-11:1(10E)/2:0)	Glycerophospholipid	http://www.lipidmaps.org/data/LMSDRecord.php?LMID=LMGP01020146	7017	5733.4	0.026	1.22388	15244.8	16636.1	0.7662	0.916369	1.33558
657	815.534	816.542	816.539	3.42803	30.0675	LMGL05010002	LIPIDMAPS search	C47H76O11	1-(9Z-octadecenoyl)-2-(5Z,8Z,11Z,14Z-eicosatetraenoyl)-3-O-alpha-D-glucuronyl-sn-glycerol	Glycerolipid	http://www.lipidmaps.org/data/LMSDRecord.php?LMID=LMGL05010002	62512	43964.8	0.0254	1.42186	63854.3	56952.6	0.3949	1.12118	1.26818
Fatty Acids
1621	313.239	314.247	314.246	2.60195	23.0943	C07355	KEGG search	C18H34O4	(9Z)-(7S,8S)-Dihydroxyoctadecenoic acid	Fatty acid	http://www.kegg.jp/entry/C07355	29525	16534.3	0.0484	1.78568	59798.2	215589	0.4374	0.277371	6.43788
2016	437.167	438.175	438.175	0.349002	8.29996		MASSBANK search	C16H38O6Si4	2,3-BIS(TRIMETHYLSILYL)OXY-BUTANEDIOIC ACID BIS(TRIMETHYLSILYL) ESTER; EI-B; MS	Fatty acid	http://www.massbank.jp/jsp/FwdRecord.jsp?id=JP001079	18287.1	8486.8	0.0482	2.15477	43359.4	82551.8	0.4055	0.525239	4.10246
1194	211.134	212.142	212.141	3.7023	19.2423	C08482	KEGG search	C12H20O3	Cucurbic acid	Fatty acid	http://www.kegg.jp/entry/C08482	49482.2	16489	0.0488	3.00092	65964	59207.1	0.8606	1.11412	2.69353
813	337.311	338.319	338.318	2.02797	30.4472	LMFA01020134	LIPIDMAPS search	C22H42O2	2,4-dimethyl-2-eicosenoic acid	Fatty acid	http://www.lipidmaps.org/data/LMSDRecord.php?LMID=LMFA01020134	10213.2	36783.1	0.0413	0.27766	8715.4	50747.1	0.0798	0.171742	1.61673
6685	553.287	554.295	554.294	2.07713	19.0642	LMFA13010048	LIPIDMAPS search	C25H46O13	2-O-(beta-D-galactopyranosyl-(1->6)-beta-D-galactopyranosyl) 2S-hydroxytridecanoic acid	Fatty acid	http://www.lipidmaps.org/data/LMSDRecord.php?LMID=LMFA13010048	22602	10442.8	0.0053	2.16436	18969	13264.7	0.2924	1.43004	1.5135
9688	283.264	284.272	284.272	2.59296	17.8651	C01530	KEGG search	C18H36O2	Octadecanoic acid	Fatty acid biosynthesis	http://www.kegg.jp/entry/C01530	19048.5	14923.1	0.0335	1.27644	17206.9	18943	0.6033	0.908351	1.40523
1383	237.15	238.158	238.157	3.35936	18.5829	LMFA01060185	LIPIDMAPS search	C14H22O3	7-oxo-11E,13-Tetradecadienoic acid	Fatty acid	http://www.lipidmaps.org/data/LMSDRecord.php?LMID=LMFA01060185	9655.6	12722.4	0.017	0.758945	11512.4	17560.3	0.391	0.655592	1.15765
771	337.311	338.319	338.318	1.9829	30.4124	C08316	KEGG search	C22H42O2	Erucic acid	Biosynthesis of unsaturated fatty acids, pytochemical compound	http://www.kegg.jp/entry/C08316	10213.2	36783.1	0.0413	0.27766	12382.7	50747.1	0.1	0.244008	1.13791
Flavonoids
11920	595.134	596.142	596.14	3.66388	26.9262	C12637	KEGG search	C26H28O16	Quercetin 3-O-[beta-D-xylosyl-(1->2)-beta-D-glucoside]	Flavone and flavonol biosynthesis	http://www.kegg.jp/entry/C12637	16397.1	8104.3	0.0158	2.02326	16135	20641.5	0.5039	0.781678	2.58835
1704	769.197	770.204	770.206	-1.70235	17.5362	LMPK12110272	LIPIDMAPS search	C37H38O18	Isovitexin 2''-O-(6'''-feruloyl)glucoside	Flavonoid	http://www.lipidmaps.org/data/LMSDRecord.php?LMID=LMPK12110272	23804	14065	0.0119	1.69243	17547.9	22787.4	0.3518	0.77007	2.19776
7802	447.094	448.102	448.101	2.56445	14.1761	C01750	KEGG search	C21H20O11	Quercitrin	Flavone and flavonol biosynthesis	http://www.kegg.jp/entry/C01750	10035.8	15740.4	0.0229	0.637582	57773.7	165289	0.1684	0.349531	1.82411
8293	281.082	282.09	282.089	2.34595	13.5238	C10029	KEGG search	C17H14O4	5,7-Dimethoxyflavone	Flavonoid	http://www.kegg.jp/entry/C10029	9206.6	7202.2	0.0317	1.2783	7930	10193.2	0.288	0.77797	1.64313
11191	281.082	282.09	282.089	2.49566	13.5238	LMPK12050040	LIPIDMAPS search	C17H14O4	7,4'-Di-O-methyldaidzein	Flavonoid	http://www.lipidmaps.org/data/LMSDRecord.php?LMID=LMPK12050040	9206.6	7202.2	0.0317	1.2783	7930	10193.2	0.288	0.77797	1.64313
9105	337.108	338.116	338.115	2.60503	17.1581	LMPK12050036	LIPIDMAPS search	C20H18O5	Psoralenol	Flavonoid	http://www.lipidmaps.org/data/LMSDRecord.php?LMID=LMPK12050036	6391.6	9342.8	0.0011	0.68412	15782.9	36566	0.4926	0.431628	1.58498
10651	359.15	360.158	360.157	1.70592	14.0595	LMPK12020184	LIPIDMAPS search	C20H24O6	Fisetinidol-4beta-ol 3,4,7,3',4'-pentamethyl ether	Flavonoid	http://www.lipidmaps.org/data/LMSDRecord.php?LMID=LMPK12020184	9758.6	7283.6	0.0204	1.3398	14337.1	15907	0.6428	0.901308	1.48651
2200	337.108	338.116	338.115	2.33436	17.1572	C01701	KEGG search	C20H18O5	(-)-Glyceollin I	Flavonoid	http://www.kegg.jp/entry/C01701	6391.6	9342.8	0.0011	0.68412	15782.9	32341.7	0.5182	0.488005	1.40187
333	329.067	330.075	330.074	2.51791	22.3332	C01265	KEGG search	C17H14O7	3,7-Di-O-methylquercetin	Flavone and flavonol biosynthesis	http://www.kegg.jp/entry/C01265	49206.6	75385.2	0.0169	0.652736	58051.6	89210.3	0.0846	0.650728	1.00309
Phenylpropanoid and Hydroxycinnamic acid amides
7373	249.125	250.133	250.132	3.5772	9.52496	C03002	KEGG search	C13H18N2O3	N-Caffeoylputrescine	Hydroxycinnamic acid	http://www.kegg.jp/entry/C03002	138003	9957.3	0.028	13.8595	104173	37787.8	0.1346	2.75679	5.0274
6926	279.135	280.143	280.142	2.935	10.7135	89292	METLIN SEARCH	C14H20N2O4	Feruloyl-2-hydroxyputrescine	Hydroxycinnamic acid	http://metlin.scripps.edu/metabo_info.php?molid=89292	10243	6731.4	0.0297	1.52167	12100.8	26303.6	0.0524	0.460043	3.30768
2094	164.072	165.08	165.079	4.21143	1.5616	C00079	KEGG search	C9H11NO2	L-Phenylalanine	Phenlypropanoid biosynthesis	http://www.kegg.jp/entry/C00079	41007.1	12025.7	0.0302	3.40996	25410.4	23421.9	0.8452	1.0849	3.14311
Terpenoids
2830	565.318	566.326	566.324	2.3745	25.2809	95772	METLIN SEARCH	C34H46O7	25-Cinnamoyl-vulgaroside	Terpenoid	http://metlin.scripps.edu/metabo_info.php?molid=95772	17981.1	12487.1	0.046	1.43997	24470.4	43914.5	0.1543	0.557228	2.58417
535	293.179	294.187	294.183	14.0013	26.3134	C09709	KEGG search	C17H26O4	Phytuberin	Terpenoid	http://www.kegg.jp/entry/C09709	52759	31612.4	0.0045	1.66893	30087.2	32581.1	0.6637	0.923456	1.80727
7921	359.15	360.158	360.157	1.73926	14.0595	C09204	KEGG search	C20H24O6	Triptolide	Terpenoid	http://www.kegg.jp/entry/C09204	9758.6	7283.6	0.0204	1.3398	14337.1	15907	0.6428	0.901308	1.48651
3043	219.175	220.183	220.183	2.68913	24.9335	LMPR0103010007	LIPIDMAPS search	C15H24O	2E,6Z-farnesal	Terpenoid	http://www.lipidmaps.org/data/LMSDRecord.php?LMID=LMPR0103010007	7766.3	10189.5	0.0203	0.762187	6247.7	8592.3	0.0093	0.727128	1.04822
Alkaloids
1366	452.264	453.272	453.273	-1.88134	29.9768	C08676	KEGG search	C24H39NO7	Delcosine	Alkaloid	http://www.kegg.jp/entry/C08676	25885.6	19127.7	0.044	1.3533	16533.6	19449.7	0.516	0.85007	1.59199
Resistance Related Constitutive (RRC) Metabolites identified at 72 hrs post inoculation.
row ID	row m/z	observed mass	Exact Mass	accurate mass error	row retention time	ID	Identification method	Molecular formula	Name	Annotation/Pathway invoved/ function	URL	RM	SM	Pvalue	RRC
Lipids
10235	705.451	706.458	706.457	1.35343	29.473	LMGP10010158	LIPIDMAPS search	C40H67O8P	PA(15:0/22:6(4Z,7Z,10Z,13Z,16Z,19Z))	Glycerophospholipid	http://www.lipidmaps.org/data/LMSDRecord.php?LMID=LMGP10010158	359781	61953.1	0.0474	5.80731
6426	685.482	686.49	686.491	-1.91728	29.6981	LMGL02010286	LIPIDMAPS search	C45H66O5	DG(20:5(5Z,8Z,11Z,14Z,17Z)/22:6(4Z,7Z,10Z,13Z,16Z,19Z)/0:0)[iso2]	Glycerolipids	http://www.lipidmaps.org/data/LMSDRecord.php?LMID=LMGL02010286	439672	80769.7	0.0009	5.44353
3622	853.487	854.495	854.495	0.842487	29.0335	LMGP06010188	Glycerophospholipid search	C9H17O11PC12H23OC24H35O	PI(16:1(9Z)/20:5(5Z,8Z,11Z,14Z,17Z))	Glycerophospholipid	http://www.lipidmaps.org/data/LMSDRecord.php?LMID=LMGP06010188	30482.2	9223.7	0.0085	3.30477
7111	841.505	842.512	842.51	3.00877	30.4873	LMGP04010044	LIPIDMAPS search	C48H75O10P	PG(20:4(5Z,8Z,11Z,14Z)/22:6(4Z,7Z,10Z,13Z,16Z,19Z))	Glycerophospholipid	http://www.lipidmaps.org/data/LMSDRecord.php?LMID=LMGP04010044	76164.6	23376	<.0001	3.25824
10739	747.519	748.527	748.525	2.36093	30.7249	C13883	KEGG search	C40H77O10P	1-Hexadecanoyl-2-(9Z-octadecenoyl)-sn-glycero-3-phospho-sn-glycerol	Glycerophospholipids	http://www.kegg.jp/entry/C13883	66368.1	24601.1	0.0042	2.69777
3279	711.494	712.502	712.504	-3.89175	30.6769	LMGP10010187	LIPIDMAPS search	C40H73O8P	PA(15:1(9Z)/22:2(13Z,16Z))	Glycerophospholipid	http://www.lipidmaps.org/data/LMSDRecord.php?LMID=LMGP10010187	97911	38867.4	0.0476	2.5191
7371	452.279	453.286	453.286	1.98282	29.9963	LMGP01050001	Glycerophospholipid search	C8H18NO6PHC13H25O	PC(13:0/0:0)	Glycerophospholipid	http://www.lipidmaps.org/data/LMSDRecord.php?LMID=LMGP01050001	617165	250319	0.0377	2.46551
11901	595.287	596.295	596.296	-2.21298	22.9502	LMGP06050010	Glycerophospholipid search	C9H17O11PHC18H31O	PI(18:2(9Z,12Z)/0:0)	Glycerophospholipid	http://www.lipidmaps.org/data/LMSDRecord.php?LMID=LMGP06050010	43891.5	19497.4	0.0056	2.25115
3292	937.578	938.586	938.588	-2.90634	30.5821	LMGP06010555	Glycerophospholipid search	C9H17O11PC18H35OC24H35O	PI(20:2(11Z,14Z)/22:4(7Z,10Z,13Z,16Z))	Glycerophospholipid	http://www.lipidmaps.org/data/LMSDRecord.php?LMID=LMGP06010555	82511.1	39285	0.0009	2.10032
10748	745.503	746.511	746.51	1.6501	28.5144	LMGP04010066	LIPIDMAPS search	C40H75O10P	PG(12:0/22:2(13Z,16Z))	Glycerophospholipid	http://www.lipidmaps.org/data/LMSDRecord.php?LMID=LMGP04010066	72921.6	35488.7	0.0169	2.05478
112	727.456	728.464	728.463	1.02261	30.4675	LMGP04010086	LIPIDMAPS search	C39H69O10P	PG(13:0/20:4(5Z,8Z,11Z,14Z))	Glycerophospholipid	http://www.lipidmaps.org/data/LMSDRecord.php?LMID=LMGP04010086	217084	108008	0.0134	2.00989
2323	595.544	596.552	596.553	-2.4973	17.1314	LMST01020004	LIPIDMAPS search	C41H72O2	CE(14:0)	Sterol Lipids	http://www.lipidmaps.org/data/LMSDRecord.php?LMID=LMST01020004	50436.5	26476.3	0.0457	1.90497
2875	835.547	836.554	836.557	-2.64711	28.4621	LMGP04010479	LIPIDMAPS search	C47H81O10P	PG(19:0/22:6(4Z,7Z,10Z,13Z,16Z,19Z))	Glycerophospholipid	http://www.lipidmaps.org/data/LMSDRecord.php?LMID=LMGP04010479	25671.9	13602.5	0.0142	1.88729
12619	767.483	768.491	768.494	-3.92631	29.9334	LMGP04010137	LIPIDMAPS search	C42H73O10P	PG(14:1(9Z)/22:4(7Z,10Z,13Z,16Z))	Glycerophospholipid	http://www.lipidmaps.org/data/LMSDRecord.php?LMID=LMGP04010137	66014.6	35493.4	0.0217	1.85991
689	599.199	600.207	600.205	2.0538	12.0645	LMPR0102070030	LIPIDMAPS search	C27H36O15	Loganin pentaacetate	Prenol Lipids	http://www.lipidmaps.org/data/LMSDRecord.php?LMID=LMPR0102070030	34386.5	18548.6	0.0101	1.85386
1545	681.45	682.458	682.457	0.213983	29.2908	LMGP10010089	LIPIDMAPS search	C38H67O8P	PA(13:0/22:4(7Z,10Z,13Z,16Z))	Glycerophospholipid	http://www.lipidmaps.org/data/LMSDRecord.php?LMID=LMGP10010089	9884.8	5979	0.012	1.65325
8588	595.531	596.538	596.538	0.811199	5.22126	LMGL02010003	LIPIDMAPS search	C37H72O5	DG(18:0/16:0/0:0)	Glycerolipids	http://www.lipidmaps.org/data/LMSDRecord.php?LMID=LMGL02010003	71179.6	44310.7	0.0386	1.60637
5645	820.513	821.521	821.521	0.605257	30.8438	LMGP03010665	Glycerophospholipid search	C6H12NO8PC15H29OC24H35O	PS(20:5(5Z,8Z,11Z,14Z,17Z)/19:1(9Z))	Glycerophospholipid	http://www.lipidmaps.org/data/LMSDRecord.php?LMID=LMGP03010665	14600.8	9882.6	0.0295	1.47742
1290	233.155	234.163	234.162	2.2335	24.876	LMPR0103160001	LIPIDMAPS search	C15H22O2	1,13-Dihydroxy-herbertene	Prenol Lipids	http://www.lipidmaps.org/data/LMSDRecord.php?LMID=LMPR0103160001	23195.5	16106.6	0.0303	1.44012
8248	688.492	689.5	689.5	0.262023	30.467	LMGP01010735	Glycerophospholipid search	C8H18NO6PC9H17OC20H37O	PC(18:0/11:1(10E))	Glycerophospholipid	http://www.lipidmaps.org/data/LMSDRecord.php?LMID=LMGP01010735	14105.4	9904.8	0.0354	1.4241
2068	555.21	556.217	556.216	3.12792	12.9056	LMPR0102070031	LIPIDMAPS search	C26H36O13	11-Hydroxyiridodial glucoside pentaacetate	Prenol Lipids	http://www.lipidmaps.org/data/LMSDRecord.php?LMID=LMPR0102070031	10722.8	7894.9	0.0323	1.35819
12082	515.287	516.295	516.293	3.01059	17.5502	C11991	KEGG search	C26H44O10	L-Olivosyl-oleandolide	Lipids	http://www.kegg.jp/entry/C11991	8913.4	6759.2	0.0148	1.31871
Fatty acids
819	402.302	403.309	403.309	1.7468	29.5233	LMFA08020091	LIPIDMAPS search	C25H41NO3	N-palmitoyl phenylalanine	Fatty acyls	http://www.lipidmaps.org/data/LMSDRecord.php?LMID=LMFA08020091	34666.1	12008.5	0.0027	2.8868
146	374.27	375.278	375.277	1.88451	28.3572	LMFA08020153	LIPIDMAPS search	C23H37NO3	N-arachidonoyl alanine	Fatty acyls	http://www.lipidmaps.org/data/LMSDRecord.php?LMID=LMFA08020153	135998	60762.1	0.0014	2.2382
8203	339.327	340.335	340.334	2.29569	30.7001	C08281	KEGG search	C22H44O2	Docosanoic acid	Cutin, suberine and wax biosynthesis/Biosynthesis of unsaturated fatty acids	http://www.kegg.jp/entry/C08281	15874.4	9378.7	0.0347	1.6926
886	385.187	386.195	386.194	2.32493	11.5669	LMFA02020207	LIPIDMAPS search	C19H30O8	12-hydroxyjasmonic acid 12-O-beta-D-glucoside	Fatty acyls/signalling molecules	http://www.lipidmaps.org/data/LMSDRecord.php?LMID=LMFA02020207	35616.6	21770.3	0.0065	1.63602
438	553.287	554.295	554.294	2.26569	16.5062	LMFA13010048	LIPIDMAPS search	C25H46O13	2-O-(beta-D-galactopyranosyl-(1->6)-beta-D-galactopyranosyl) 2S-hydroxytridecanoic acid	Fatty acyls	http://www.lipidmaps.org/data/LMSDRecord.php?LMID=LMFA13010048	71581	44402.7	0.0243	1.61209
3069	247.17	248.178	248.178	2.65133	25.2333	LMFA01030163	LIPIDMAPS search	C16H24O2	4Z,7Z,10Z,13Z-hexadecatetraenoic acid	Fatty acyls	http://www.lipidmaps.org/data/LMSDRecord.php?LMID=LMFA01030163	9585.5	6637.6	0.0012	1.44412
2731	213.186	214.194	214.193	2.88478	25.8687	LMFA01010013	LIPIDMAPS search	C13H26O2	Tridecylic acid	Fatty acid	http://www.lipidmaps.org/data/LMSDRecord.php?LMID=LMFA01010013	17984.3	13680.4	0.0343	1.3146
4055	365.343	366.351	366.35	2.19914	30.1958	C08323	KEGG search	C24H46O2	(15Z)-Tetracosenoic acid	Fatty acid	http://www.kegg.jp/entry/C08323	10834.1	8511.1	0.0385	1.27294
2995	325.202	326.21	326.209	2.22403	26.5524	LMFA02000031	LIPIDMAPS search	C18H30O5	2R-HpOTrE	Fatty acid	http://www.lipidmaps.org/data/LMSDRecord.php?LMID=LMFA02000031	10159.7	8190.1	0.0312	1.24049
Flavonoids
2439	595.144	596.151	596.153	-2.5935	18.8727	LMPK12120158	LIPIDMAPS search	C30H28O13	Okanin 4'-(6''-p-coumarylglucoside)	Flavonoid	http://www.lipidmaps.org/data/LMSDRecord.php?LMID=LMPK12120158	17872.3	8239	0.0465	2.16923
2324	596.137	597.144	597.146	-1.87839	16.4311	C20491	KEGG search	C26H29O16	Delphinidin 3-O-beta-D-sambubioside	Anthocyanin biosynthesis	http://www.kegg.jp/entry/C20491	44331	23729	0.0387	1.86822
1364	613.157	614.165	614.164	1.90166	19.8894	LMPK12120408	LIPIDMAPS search	C30H30O14	Safflomin C	Flavonoid	http://www.lipidmaps.org/data/LMSDRecord.php?LMID=LMPK12120408	17343.6	9642.7	0.0384	1.79862
3794	595.144	596.152	596.153	-1.18063	18.821	LMPK12120158	LIPIDMAPS search	C30H28O13	Okanin 4'-(6''-p-coumarylglucoside)	Flavonoid	http://www.lipidmaps.org/data/LMSDRecord.php?LMID=LMPK12120158	15838.4	8849.5	0.0327	1.78975
12493	651.156	652.164	652.164	-0.0563254	27.2732	LMPK12110692	LIPIDMAPS search	C29H32O17	Luteolin 7-(6'''-acetylallosyl-(1->2)-glucoside)	Flavonoid	http://www.lipidmaps.org/data/LMSDRecord.php?LMID=LMPK12110692	15235.5	8627.9	0.0193	1.76584
1189	523.143	524.151	524.153	-3.78235	21.2794	LMPK12020150	LIPIDMAPS search	C24H28O13	Barbatoflavan	Flavonoid	http://www.lipidmaps.org/data/LMSDRecord.php?LMID=LMPK12020150	36215.2	21468	0.0041	1.68694
1727	509.167	510.175	510.174	2.33528	14.1627	LMPK12020144	LIPIDMAPS search	C24H30O12	Plumerubroside	Flavonoid	http://www.lipidmaps.org/data/LMSDRecord.php?LMID=LMPK12020144	16908.6	10122.5	0.0292	1.6704
491	565.136	566.144	566.142	2.34092	22.9012	LMPK12140226	LIPIDMAPS search	C29H26O12	Poriolide	Flavonoid/Flavonone	http://www.lipidmaps.org/data/LMSDRecord.php?LMID=LMPK12140226	47108.2	28588.2	0.0444	1.64782
284	561.198	562.206	562.205	1.78047	14.1243	LMPK12112031	LIPIDMAPS search	C28H34O12	Caohuoside D	Flavonoid/Flavonone	http://www.lipidmaps.org/data/LMSDRecord.php?LMID=LMPK12112031	62298.6	38126.6	0.0026	1.63399
1198	523.107	524.115	524.117	-3.28739	21.2735	LMPK12113046	LIPIDMAPS search	C23H24O14	5,7,2',3',4'-Pentahydroxy-3,6-dimethoxyflavone 7-glucoside	Flavonoid/Flavonone and Flavonols	http://www.lipidmaps.org/data/LMSDRecord.php?LMID=LMPK12113046	34042.6	20996.1	0.0099	1.62138
10244	581.167	582.175	582.174	1.994	23.4315	LMPK12020048	LIPIDMAPS search	C30H30O12	Epicatechin 3-O-(2-trans-cinnamoyl-beta-D-allopyranoside)	Flavonoid	http://www.lipidmaps.org/data/LMSDRecord.php?LMID=LMPK12020048	73253.8	45917.9	0.0241	1.59532
1871	549.162	550.17	550.169	2.45216	10.0576	LMPK12120023	LIPIDMAPS search	C26H30O13	Licuroside	Flavonoid	http://www.lipidmaps.org/data/LMSDRecord.php?LMID=LMPK12120023	10780.9	6804.1	0.0025	1.58447
4209	467.118	468.125	468.127	-3.0553	8.0593	LMPK12020199	LIPIDMAPS search	C21H24O12	Catechin-4-ol 3-O-beta-D-galactopyranoside	Flavonoid	http://www.lipidmaps.org/data/LMSDRecord.php?LMID=LMPK12020199	9648.2	6153.4	0.0065	1.56795
4724	769.197	770.205	770.206	-1.55178	18.2273	LMPK12110272	LIPIDMAPS search	C37H38O18	Isovitexin 2''-O-(6'''-feruloyl)glucoside	Flavonoid	http://www.lipidmaps.org/data/LMSDRecord.php?LMID=LMPK12110272	23330.4	15849.1	0.0273	1.47203
Hydroxycinnamic acids and Phenylpropanoids
2259	569.188	570.196	570.195	2.43427	14.2069	C09257	KEGG search	C26H34O14	Decuroside III	Phenylpropanoid/Coumarin	http://www.kegg.jp/entry/C09257	48201.1	12890.8	0.0007	3.73919
144	329.087	330.095	330.095	-1.01432	0.45908	C20470	KEGG search	C14H18O9	1-O-Vanilloyl-beta-D-glucose	Phenylpropanoid biosynthesis/monolignol	http://www.kegg.jp/entry/C20470	151033	75420.3	0.0227	2.00255
8930	577.194	578.201	578.2	2.43276	15.1471	C10876	KEGG search	C28H34O13	Podorhizol beta-D-glucoside	Phenylpropanoids/Lignan	http://www.kegg.jp/entry/C10876	48959.5	25201.7	0.0454	1.94271
5305	385.114	386.122	386.121	2.36374	8.0543	C01175	KEGG search	C17H22O10	1-O-Sinapoyl-beta-D-glucose	Phenylpropanoid biosynthesis/Monolignol	http://www.kegg.jp/entry/C01175	272398	153056	0.0136	1.77973
3985	193.051	194.058	194.058	2.33798	21.0689	C00779	KEGG search	C10H9O4	ferulic acid	Phenylpropanoid	http://pmn.plantcyc.org/PLANT/NEW-IMAGE?type=COMPOUND&object=FERULIC-ACID	8369.1	6326	0.0015	1.32297
Terpenoids
9634	519.188	520.196	520.194	2.40907	15.3669	C08754	KEGG search	C26H32O11	Brusatol	Terpenoid	http://www.kegg.jp/entry/C08754	38250.4	17121.5	0.0172	2.23406
390	447.224	448.232	448.231	2.4552	12.2156	C17858	KEGG search	C21H36O10	Atractyloside A	Terpenoid	http://www.kegg.jp/entry/C17858	61740.3	25440.3	0.0001	2.42687
1774	757.43	758.438	758.439	-2.24398	28.0893	LMPR01070015	LIPIDMAPS search	C46H62O9	Astaxanthin glucoside	Terpenoid	http://www.lipidmaps.org/data/LMSDRecord.php?LMID=LMPR01070015	11834.4	8520.4	0.0212	1.38895
Miscellaneous
2747	539.178	540.186	540.184	3.23704	14.3085	C09794	KEGG search	C25H32O13	Oleuropein	Phenolic compound	http://www.kegg.jp/entry/C09794	47892.9	14295.5	0.0446	3.35021
416	312.06	313.068	313.067	2.00915	0.389369	C04640	KEGG search	C8H16N3O8P	2-(Formamido)-N1-(5'-phosphoribosyl)acetamidine	Biosynthesis of secondary metabolites/purine Metabolism	http://www.kegg.jp/entry/C04640	90332.9	33031.4	0.0275	2.73476
2359	243.11	244.118	244.117	2.47128	1.1802	C06657	KEGG search	C9H16N4O4	Guanidinoproclavaminic acid	Clavulanic acid biosynthesis	http://www.kegg.jp/entry/C06657	16044.3	6356	0.0187	2.52428
495	299.114	300.122	300.121	2.50034	8.98784	C06046	KEGG search	C14H20O7	Salidroside	Tyrosine metabolism	http://www.kegg.jp/entry/C06046	64327.3	42331.1	0.047	1.51962
