# Supplementary material for: Integrated Metabolo-Transcriptomics Reveals Fusarium Head Blight Candidate Resistance Genes in Wheat QTL-Fhb2
Source: PLoS One. 2016 May 27;11(5):e0155851. doi: 10.1371/journal.pone.0155851 (PMC4883744; doi:10.1371/journal.pone.0155851)
Supplement: S2 Table — (XLSX) [file pone.0155851.s003.xlsx]

## Sheet: Transcripts
S2 Table. The transcripts with higher expression values in R-RIL and S-RIL following F. graminearum and mock inoculation at 48 hpi.
Differentially expressed
Gene Id	Location	Annotation	Log2FC_R-RIL	log2FC_S-RIL
Traes_7BL_5CADD1825	7B:247990918-247992994	gibberellin 20-oxidase	6.27498	3.53831
Traes_5DL_724B74784	5D:85843033-85846702	indole-3-glycerol phosphate chloroplastic-like	5.58396	3.20277
Traes_3DL_B38DFDDFF	IWGSC_CSS_3DL_scaff_6888226:27-499	peroxidase 2	5.75376	3.87356
Traes_2DS_604BB66D2	IWGSC_CSS_2DS_scaff_5332246:0-457	secologanin synthase	3.14436	2.15865
Traes_3AL_EB20A52C8	IWGSC_CSS_3AL_scaff_4396856:0-1277	3-oxo-delta( )-steroid 5-beta-reductase	4.42542	3.0684
Traes_5DL_BC355967A	5D:58681948-58687709	fatty acid alpha-dioxygenase	4.72133	3.35046
Traes_7BL_408E23082	7B:181144760-181145766	chitinase 1	2.89965	2.0606
Traes_2AS_51739A52D	IWGSC_CSS_2AS_scaff_5306489:24528-26391	cytochrome p450 99a2-like	6.11321	4.42857
Traes_7DS_EC49CBE8C	7D:31924837-31926202	12-oxophytodienoate reductase 5	4.53424	3.29377
Traes_2DS_F6307AF21	2D:52899480-52900551	4-coumarate-- ligase 5	5.52889	4.03754
Traes_2AL_322164EB3	IWGSC_CSS_2AL_scaff_6330100:2-1468	non-functional nadph-dependent codeinone reductase 2-like	4.07718	2.99559
Traes_5DL_3E5DAFBC3	5D:67006886-67008782	mitochondrial phosphate carrier protein mitochondrial-like	4.85307	3.5745
Traes_7BL_95CF78A1C	IWGSC_CSS_7BL_scaff_6739018:396-7635	gatp4_orysj ame: full=probable gamma-aminobutyrate transaminase 4 short= -t	6.87726	5.08025
Traes_2DL_FBF94A738	2D:148220087-148220711	protein yls9-like	5.20088	3.85586
Traes_2DL_7DD4A39D4	2D:75977385-75980215	protein tify 9-like	4.21549	3.13528
Traes_5AS_FAD05211F	IWGSC_CSS_5AS_scaff_1058380:0-210	pathogenesis-related protein sth-21	4.14834	3.10108
Traes_5AL_A041A47C4	5A:65271109-65272250	mitochondrial phosphate carrier protein mitochondrial-like	3.60655	2.69684
Traes_2AL_520618712	IWGSC_CSS_2AL_scaff_6423158:1637-3145	peroxidase 12	5.78139	4.32936
Traes_4DS_220628F6B	4D:6085593-6086255	hypothetical protein F775_32330	5.75378	4.3523
Traes_6DL_F1602E2D8	6D:147112304-147113414	u-box domain-containing protein 21-like	3.09604	2.34752
Traes_1AL_CA2CE3A21	1A:231982421-231984299	g-type lectin s-receptor-like serine threonine-protein kinase at2g19130	4.05531	3.08527
Traes_2AS_5F7EC1988	IWGSC_CSS_2AS_scaff_5306489:44585-47519	syn-pimara- -diene synthase	5.15983	3.94479
Traes_2DS_DBE32D98B	2D:4456550-4457277	cytokinin-o-glucosyltransferase 3	3.98642	3.04921
Traes_7DL_5968FA56C	7D:223774102-223775317	wrky transcription factor partial	5.3773	4.12284
Traes_4AL_7643BC2FE	IWGSC_CSS_4AL_scaff_7084997:159-1067	bisdemethoxycurcumin synthase-like	2.40956	1.85168
Traes_7DL_33BB5BE33	IWGSC_CSS_7DL_scaff_3360933:1364-3539	trans-cinnamate 4-monooxygenase	6.09655	4.69379
Traes_2AS_10D194CC7	IWGSC_CSS_2AS_scaff_5306489:36661-38706	cytochrome p450 99a2-like	5.93788	4.58571
Traes_7DL_2B7027E46	7D:216535073-216535952	serine threonine-protein kinase at5g01020-like	4.73362	3.68023
Traes_1DS_75AF80583	1D:8146698-8151831	zfp16- partial	6.58838	5.12442
Traes_6AS_8484A6E38	IWGSC_CSS_6AS_scaff_4337022:982-1531	subtilisin-chymotrypsin inhibitor ci-1c	4.63433	3.73368
Traes_7AL_61D317A85	7A:121273079-121273622	chitinase 1	2.80589	2.26416
Traes_5DS_C83470A02	5D:3353184-3355150	vesicle-associated membrane protein 726	5.2457	4.26624
Traes_3DL_4C255B900	IWGSC_CSS_3DL_scaff_6907244:296-1282	esterase pir7b-like	6.85112	5.62202
Traes_6AL_BB730675A	6A:37208800-37210043	myb-related protein myb4	3.76291	3.08937
Traes_1DL_7BCE5B151	IWGSC_CSS_1DL_scaff_658293:477-1331	probable glutathione s-transferase gstu6	6.29419	5.19556
Traes_5DL_8AED39C84	IWGSC_CSS_5DL_scaff_4519592:5804-7542	caffeic acid o-methyltransferase	6.2266	5.14154
Traes_5BL_A80E47C5F	IWGSC_CSS_5BL_scaff_10866845:2-1067	mitochondrial phosphate carrier protein mitochondrial-like	3.09256	2.5587
Traes_6DL_5EF8EAD26	6D:169857050-169858790	protein srg1	4.4958	3.7218
Traes_1DL_0D7B55EF1	1D:100346398-100347250	bowman-birk type wound-induced protease inhibitor	2.29821	1.90786
Traes_7DL_A2604A6D5	7D:229420033-229423412	gibberellin 20-oxidase	4.60427	3.82432
Traes_4DS_411280A5A	4D:166594-167331	hypothetical protein F775_09771	3.57068	2.98268
Traes_3AL_4C8CF257F	IWGSC_CSS_3AL_scaff_4415382:2-781	nac domain-containing protein 68	2.52771	2.1116
Traes_2AS_2B63DDD75	IWGSC_CSS_2AS_scaff_5306489:14820-16729	cytochrome p450 99a2-like	4.64485	3.88316
Traes_1AS_36AF74187	IWGSC_CSS_1AS_scaff_1035691:1977-3604	r2r3 myb transcription factor	3.63399	3.04314
Traes_4AL_892C47ED5	IWGSC_CSS_4AL_scaff_2225950:226-2981	phenylalanine ammonia-lyase	5.79228	4.85244
Traes_3DL_8D8B3AD6F	3D:118351988-118352637	unnamed protein product	4.86484	4.07584
Traes_1DL_B9B69B664	1D:126693339-126693736	cytochrome p450 71d8	5.50757	4.63379
Traes_2DS_A99E968FC	IWGSC_CSS_2DS_scaff_5312183:12-1057	methyltransferase ddb_g0268948	6.08415	5.13731
Traes_3DS_9897882C9	IWGSC_CSS_3DS_scaff_2554528:2-1568	cytokinin-o-glucosyltransferase 1	2.68249	2.27248
Traes_5AL_F0293EF43	5A:89455548-89456173	subtilisin-chymotrypsin inhibitor-2a	5.96931	5.07984
Traes_2BL_DD15F9710	IWGSC_CSS_2BL_scaff_7936650:0-1789	udp-glycosyltransferase 73c6-like	5.48014	4.67227
Traes_6BL_C96F626D9	6B:75071728-75074292	phenylalanine ammonia-lyase	5.10081	4.35001
Traes_7AS_20DF4A591	7A:16998593-17000039	alpha carbonic anhydrase 7-like	4.92483	4.21024
Traes_7AL_FAE816A85	IWGSC_CSS_7AL_scaff_3229939:1-287	chitinase 1	3.08448	2.63863
Traes_5DL_E6E00843B	5D:113922485-113924935	nadp-dependent oxidoreductase p1	2.98345	2.55612
Traes_2BL_EE22FBE18	IWGSC_CSS_2BL_scaff_8062131:6850-10170	phenylalanine ammonia-lyase	2.68977	2.30618
Traes_5AL_96452306F	IWGSC_CSS_5AL_scaff_2740323:6668-7937	hypothetical protein TRIUR3_00888	5.65938	4.8575
Traes_5AL_32A81F167	IWGSC_CSS_5AL_scaff_1907283:2680-4337	beta- -galactosyltransferase 18	2.61618	2.26062
Traes_6AS_B6D1976D6	6A:104422860-104429513	pleiotropic drug resistance protein 7	3.97281	3.4368
Traes_5AL_A4AB71250	IWGSC_CSS_5AL_scaff_2811375:9661-12616	aspartate--trna cytoplasmic-like	6.00599	5.22999
Traes_2DL_6E28434C21	2D:149579707-149580542	blue copper protein	5.46023	4.75728
Traes_3DL_3B1612F72	3D:118587793-118588757	hypothetical protein F775_21505	3.50865	3.06007
Traes_3DS_15FC87938	3D:3830175-3832243	probable serine threonine-protein kinase at1g18390	2.95688	2.58489
Traes_5AL_833A3E425	IWGSC_CSS_5AL_scaff_2740323:3285-4409	hypothetical protein TRIUR3_00888	5.59228	4.89025
Traes_3DL_171CAEEDB	IWGSC_CSS_3DL_scaff_6951382:891-5304	probable receptor-like protein kinase at3g55450	2.14307	1.87658
Traes_2DL_EEEBD04E9	2D:146782848-146783923	blue copper protein	5.69748	4.99377
Traes_5DL_C65153D64	5D:147289749-147292873	cytochrome p450 71c4	6.39433	5.60798
Traes_5BL_9647964AF	IWGSC_CSS_5BL_scaff_10909876:3363-7148	hypothetical protein TRIUR3_00885	5.47718	4.80466
Traes_7AS_B97EB9A75	IWGSC_CSS_7AS_scaff_4257587:3354-4220	glutathione s-transferase	3.77786	3.33171
Traes_4DL_B819BDB3C	IWGSC_CSS_4DL_scaff_14417639:1529-2822	non-symbiotic hemoglobin	5.06949	4.47542
Traes_3DL_EE3023455	IWGSC_CSS_3DL_scaff_6954706:1-3813	cysteine-rich receptor-like protein kinase 25	2.47372	2.18781
Traes_7BS_2EF473B22	IWGSC_CSS_7BS_scaff_3164072:3230-4229	hypothetical protein F775_19617	4.06397	3.60132
Traes_2DL_A468AE260	2D:70018430-70019012	leucoanthocyanidin reductase	4.25149	3.77321
Traes_6BL_691123952	6B:141839956-141841347	protein srg1	4.20677	3.73455
Traes_5AS_C7A2BE5AD	IWGSC_CSS_5AS_scaff_1534544:985-2324	glutathione s-transferase 4-like	3.28249	2.91529
Traes_5DL_43046228D	5D:95996769-95998711	cinnamyl alcohol dehydrogenase 8d	3.3235	2.96092
Traes_4DL_788BB68B8	IWGSC_CSS_4DL_scaff_14423362:3756-4922	vq motif family expressed	2.63117	2.35062
Traes_5DS_46237B176	IWGSC_CSS_5DS_scaff_2780568:3025-5257	obtusifoliol 14-alpha demethylase	4.8084	4.30559
Traes_7DL_D2EB7B8DF	7D:84799253-84801047	e3 ubiquitin-protein ligase el5-like	3.28707	2.94971
Traes_7AL_1870F5894	IWGSC_CSS_7AL_scaff_2876329:0-379	trans-cinnamate 4-monooxygenase	3.20939	2.88756
Traes_4DL_ABAB935A7	4D:61254481-61256389	cytokinin-o-glucosyltransferase 2	3.2922	2.9655
Traes_5DL_7BEC640FA	IWGSC_CSS_5DL_scaff_4527220:3557-5409	reticuline oxidase-like protein	4.61336	4.15835
Traes_3AL_9E0B84E84	IWGSC_CSS_3AL_scaff_4449481:113-4770	potassium transporter 5	4.27461	3.86393
Traes_6AL_07D3EB2D3	6A:41299836-41301317	chitinase 6-like	3.01149	2.72919
Traes_1DL_7657153A4	1D:132765112-132767647	tryptophan synthase alpha chain-like	1.9196	1.74337
Traes_7DL_24AA71860	7D:49880747-49881071	chitinase 1	2.52316	2.29332
Traes_5AS_BD073D445	IWGSC_CSS_5AS_scaff_1537630:68-2528	obtusifoliol 14-alpha demethylase	5.08705	4.62775
Traes_5DS_0A51A4A42	IWGSC_CSS_5DS_scaff_2780568:224-2038	obtusifoliol 14-alpha demethylase	6.54617	5.99747
Traes_5DS_06C73D719	5D:2163675-2164974	3beta-hydroxysteroid-dehydrogenase decarboxylase isoform 1-like	6.14999	5.63663
Traes_2AL_25944DD47	IWGSC_CSS_2AL_scaff_6360656:908-3889	probable aldo-keto reductase 2	1.8397	1.68797
Traes_7BL_5EB114AB7	IWGSC_CSS_7BL_scaff_6745707:1277-3493	cytochrome p450 87a3	5.23395	4.80873
Traes_5DL_6BFE305FD	5D:160937918-160945128	pdr-type abc transporter	3.52759	3.24441
Traes_3AS_272105D49	IWGSC_CSS_3AS_scaff_3376342:545-2312	receptor-like protein kinase	2.43007	2.23502
Traes_7DL_FBD53083F	7D:161731983-161733240	neurogenic locus notch homolog protein 1-like	2.01295	1.85202
Traes_3AS_44927A043	IWGSC_CSS_3AS_scaff_3420292:0-3829	trans-cinnamate 4-monooxygenase	2.98565	2.75308
Traes_4DS_1961864CA	4D:22758185-22760406	r3h domain-containing protein 4-like	5.24269	4.84509
Traes_5AS_A24A8BA32	IWGSC_CSS_5AS_scaff_1537630:3538-4854	obtusifoliol 14-alpha demethylase	5.69556	5.26708
Traes_5DL_F292F9EA4	IWGSC_CSS_5DL_scaff_4514857:401-2484	pleiotropic drug resistance protein 5	3.60001	3.33245
Traes_6DL_8D3AF7514	6D:143435346-143437121	protein srg1	3.51045	3.25356
Traes_7AL_7E1C0EDEE	7A:117147070-117152997	pleiotropic drug resistance protein 4	3.91517	3.65762
Traes_6DS_FC0A29C1B	6D:14807035-14809133	cytochrome p450 71a1-like	2.63096	2.45865
Traes_2DL_58A8C528E	IWGSC_CSS_2DL_scaff_5436367:14-643	sugar transport protein 1	2.49429	2.33642
Traes_6DS_DA192A59D	6D:7033029-7036775	subtilisin-like protease	5.12143	4.80615
Traes_4DL_4448E934B1	4D:12984305-12985472	blue copper protein	4.6968	4.41881
Traes_5AS_44322BC0E	IWGSC_CSS_5AS_scaff_1549801:1843-4330	obtusifoliol 14-alpha demethylase	5.34965	5.03304
Traes_4DL_2338677F8	4D:97139724-97156238	phospholipid-transporting atpase 1-like	2.41263	2.2754
Traes_2DL_D267A495A	IWGSC_CSS_2DL_scaff_9755875:16-567	pathogenesis-related protein 5	3.56	3.36748
Traes_7AS_51F59D246	IWGSC_CSS_7AS_scaff_4122183:7-800	glycyl-trna synthetase mitochondrial	3.31658	3.14076
Traes_1AL_FEB1460B9	IWGSC_CSS_1AL_scaff_3955342:2044-7416	predicted protein	4.61753	4.38485
Traes_4DL_7A688107B	IWGSC_CSS_4DL_scaff_14334091:735-3192	zeaxanthin chloroplastic-like	4.47191	4.24923
Traes_4DS_B7F6F6B61	IWGSC_CSS_4DS_scaff_2299176:4437-6546	microsomal glutathione s-transferase 3	2.64674	2.52008
Traes_5AL_D0F600951	IWGSC_CSS_5AL_scaff_2773750:4116-7246	ubiquitin ribosomal protein cep52	3.07867	2.93254
Traes_4AS_C5AE1BBDD	IWGSC_CSS_4AS_scaff_5953637:13604-14602	pathogenesis-related protein 1	2.57788	2.45614
Traes_2DL_B978B4E22	IWGSC_CSS_2DL_scaff_9886971:0-1258	phenylalanine ammonia-lyase	3.33335	3.18038
Traes_1AL_EF31F706D	IWGSC_CSS_1AL_scaff_3894190:3052-6461	tryptophan synthase alpha chain-like	1.8654	1.78177
Traes_1DL_2D8A96BA2	1D:123207766-123208992	hypothetical protein F775_15181	3.48699	3.34021
Traes_2DS_3791A8A36	IWGSC_CSS_2DS_scaff_5326107:10-4611	phenylalanine ammonia-lyase	3.17153	3.03905
Traes_2DL_30F8555D4	2D:29347232-29348365	phenylalanine ammonia-lyase	1.74897	1.68183
Traes_1AL_CC4CF4E71	IWGSC_CSS_1AL_scaff_3843379:1565-2764	probable glutathione s-transferase gstu6	6.6916	6.43711
Traes_4BL_CA03BD203	IWGSC_CSS_4BL_scaff_7036460:264-2115	phospholipid-transporting atpase 1-like	2.6118	2.52305
Traes_6BS_4723C124F	IWGSC_CSS_6BS_scaff_2933272:1418-4437	abc transporter b family member 4	4.09346	3.95697
Traes_4DS_F4B7CF88B	IWGSC_CSS_4DS_scaff_2312325:81-762	auxin responsive protein	3.33213	3.23378
Traes_3DL_5E4F8C263	IWGSC_CSS_3DL_scaff_6954077:7562-10969	cysteine-rich receptor-like protein kinase 25	4.86323	4.75018
Traes_7DS_351943FD9	7D:37893219-37895961	shikimate kinase chloroplastic-like	3.48305	3.40802
Traes_3DS_315D8598E	IWGSC_CSS_3DS_scaff_1601161:1-388	cytochrome p450 71c4	1.98485	1.94798
Traes_7DS_1D001FAE8	IWGSC_CSS_7DS_scaff_1053500:0-900	bifunctional monodehydroascorbate reductase and carbonic anhydrase nectarin-3	4.0951	4.02164
Traes_1AL_D7BDD58BD	IWGSC_CSS_1AL_scaff_3977355:1383-3392	cell division protein aaa atpase family	2.56363	2.51972
Traes_4DS_8D68714BE	IWGSC_CSS_4DS_scaff_2281735:2055-4576	pathogenesis-related thaumatin-like protein	2.14094	2.1049
Traes_1BL_51774DCD7	IWGSC_CSS_1BL_scaff_3894581:1929-2699	bowman-birk type wound-induced protease inhibitor	3.55671	3.51154
Traes_4AS_D950EBDB0	IWGSC_CSS_4AS_scaff_5999637:17155-22158	phospholipid-transporting atpase 1-like	2.69711	2.66293
Traes_5AL_221649956	5A:85106764-85107323	respiratory burst oxidase protein d variant beta	3.25119	3.21301
Traes_6DS_545F22307	6D:51400905-51407662	pleiotropic drug resistance protein 7	2.78945	2.76045
Traes_2BL_13D5272D7	IWGSC_CSS_2BL_scaff_8029675:3295-6047	phenylalanine ammonia-lyase	3.22656	3.19577
Traes_3DL_920C6D20E	3D:34674180-34680150	pleiotropic drug resistance protein 4	2.22472	2.205
Traes_4DL_CFC191A06	4D:46141610-46146394	sugar transport protein 13	3.30526	3.28842
Traes_2AS_DCF528695	IWGSC_CSS_2AS_scaff_5245061:2624-3512	methyltransferase ddb_g0268948	3.6933	3.67649
Traes_4BS_B4E081148	IWGSC_CSS_4BS_scaff_4866986:6380-8546	tpa: phosphatidylinositol-4-phosphate 5-kinase family protein	2.25223	2.24311
Traes_1DL_A6553EC96	IWGSC_CSS_1DL_scaff_408432:849-1650	bowman-birk type wound-induced protease inhibitor	2.54507	2.54358
Traes_5DL_8589D69D2	IWGSC_CSS_5DL_scaff_2274641:0-216	germin-like protein 3-7	3.98118	3.98376
Traes_4DL_F8CEC5A40	4D:65202471-65204881	glutamate decarboxylase 1	2.30488	2.3122
Traes_7DS_91647DECC	7D:4722836-4723657	glutathione transferase	1.436	1.44151
Traes_4BL_CD3262E351	IWGSC_CSS_4BL_scaff_6963901:261-1479	blue copper protein	4.4902	4.52319
Traes_3DL_598708C12	IWGSC_CSS_3DL_scaff_6954789:695-6023	potassium transporter 5	3.10392	3.14538
Traes_7BL_360C54FAE	IWGSC_CSS_7BL_scaff_6741670:1459-2256	tryptophan synthase beta chain 2	2.91112	2.96104
Traes_2BL_C1A8BAC1C	IWGSC_CSS_2BL_scaff_8082713:226-2192	ent-kaurene oxidase	4.76993	4.85268
Traes_1AS_32F5EC9D2	IWGSC_CSS_1AS_scaff_282626:668-2327	probable sucrose-phosphatase 3 isoform x1	2.17743	2.22007
Traes_1DL_3D9434460	1D:129312164-129314646	cysteine-rich receptor-like protein kinase 25	2.50893	2.55884
Traes_5DL_27D2F206E	5D:143125383-143127264	cysteine-rich receptor-like protein kinase 35	3.25704	3.32718
Traes_2DS_C69824B98	2D:4967422-4969714	l-type lectin-domain containing receptor kinase -like	2.05411	2.10064
Traes_7AL_72CCA493A	IWGSC_CSS_7AL_scaff_4476517:0-598	l-gulonolactone oxidase	2.89887	2.96928
Traes_6BS_865BFF5F4	IWGSC_CSS_6BS_scaff_325635:0-2365	subtilisin-like protease	4.63917	4.768
Traes_5DL_80A6FDB52	5D:125868285-125871200	mate efflux family protein 5	4.32639	4.45684
Traes_3DS_EE5D85DE2	IWGSC_CSS_3DS_scaff_2558474:3-3540	abc subfamily c transporter	2.42681	2.50623
Traes_3AL_E534F85E9	IWGSC_CSS_3AL_scaff_4300148:2150-5343	probable receptor-like protein kinase at3g55450	1.78935	1.84966
Traes_2DS_A380503DA	2D:2750849-2752383	non-functional nadph-dependent codeinone reductase 2-like	3.74836	3.87609
Traes_1AS_F3EAEC435	1A:17230784-17233407	wrky transcription factor	2.17495	2.2528
Traes_2BS_CF4F892DD	IWGSC_CSS_2BS_scaff_5240260:4058-5779	1-aminocyclopropane-1-carboxylate oxidase homolog 1-like	4.32895	4.4946
Traes_1DL_912E742DC	IWGSC_CSS_1DL_scaff_2254876:15-1868	s-type anion channel slah2	3.43112	3.56809
Traes_1AL_D1AF9EF20	IWGSC_CSS_1AL_scaff_2765038:906-1652	bowman-birk type wound-induced protease inhibitor	2.29209	2.38787
Traes_2DL_8C21AAAEF	IWGSC_CSS_2DL_scaff_9841349:0-1602	phenylalanine ammonia-lyase	3.863	4.0474
Traes_1AL_E96C0662D	1A:179479168-179480550	chitinase 8	3.32347	3.48655
Traes_3DL_B62A5FB0E	IWGSC_CSS_3DL_scaff_6926775:1369-7439	abc transporter b family member 4	6.2495	6.55997
Traes_2BL_85629BCE9	IWGSC_CSS_2BL_scaff_7952367:1324-3446	cytochrome p450 71d7	3.11981	3.27558
Traes_5AS_50A2496B9	IWGSC_CSS_5AS_scaff_1467045:74-7815	cycloartenol synthase	5.43866	5.72339
Traes_7AS_8FB9704D9	7A:22599584-22600540	cinnamoyl reductase	3.19942	3.37534
Traes_4DS_543B7D1A8	IWGSC_CSS_4DS_scaff_2295868:1794-2961	alpha-amylase trypsin inhibitor-like	1.39167	1.47013
Traes_6BS_24A6FE302	6B:17982274-17982957	---NA---	6.61825	6.99733
Traes_7BL_28E519867	IWGSC_CSS_7BL_scaff_6548482:4653-7638	tryptophan synthase beta chain 1	1.43603	1.51965
Traes_4DS_83607CF31	4D:53041969-53043924	at1g18480 f15h18_1	1.70956	1.81051
Traes_5DL_A4A06524C	IWGSC_CSS_5DL_scaff_2594330:1-511	crocetin glucosyltransferase 2-like	2.80089	2.96674
Traes_6AS_4FB64483A	6A:14449834-14452504	glutathione s-transferase omega-like 2 isoform x1	1.6169	1.71741
Traes_5DL_BABD13074	5D:139583951-139585022	pathogenesis-related protein 1-16	2.71658	2.88647
Traes_2BL_7CB114AFD	IWGSC_CSS_2BL_scaff_8080967:1913-4796	1-aminocyclopropane-1-carboxylate synthase-like	1.87508	1.99452
Traes_7BL_28C34BF1C	7B:198990741-198995082	lysine histidine transporter 2-like	2.07972	2.21702
Traes_6DL_C26461F78	IWGSC_CSS_6DL_scaff_2163996:175-1256	secologanin synthase	1.95174	2.08314
Traes_5DL_B1C38ABE0	5D:23226788-23228143	udp-glycosyltransferase 74e1	5.11185	5.46583
Traes_3AS_F434A9F61	IWGSC_CSS_3AS_scaff_3390148:1708-2728	glutathione transferase	3.64724	3.90394
Traes_6AS_D7821FA4E1	IWGSC_CSS_6AS_scaff_4392753:258-1398	hypothetical protein F775_32360	2.42379	2.59518
Traes_4DL_42B87B551	IWGSC_CSS_4DL_scaff_14460757:5801-9403	chitin elicitor-binding protein	1.48254	1.58855
Traes_6DL_1BAFABCC2	6D:105854891-105856610	chitinase 6-like	3.47695	3.74861
Traes_2DS_48FB7EC2D	2D:7206176-7207117	udp-glycosyltransferase 74e1	3.61127	3.89569
Traes_2DL_36E87BA3F	IWGSC_CSS_2DL_scaff_4730594:0-573	phenylalanine ammonia-lyase	2.90492	3.13884
Traes_3DS_BD8671794	IWGSC_CSS_3DS_scaff_2548808:4-690	udp-glucoronosyl udp-glucosyl transferase protein	2.73185	2.95325
Traes_1DL_7CC3C9C4C	IWGSC_CSS_1DL_scaff_1120839:3002-5666	28 kda heat- and acid-stable phospho	2.55083	2.75977
Traes_1AL_C40703A29	1A:93857059-93858276	glutathione s-transferase gstu6	3.52984	3.82558
Traes_5DL_F71758B66	5D:139923957-139924828	pathogenesis-related protein 1-7	1.53197	1.66313
Traes_5AS_5A7E40F71	IWGSC_CSS_5AS_scaff_1480178:736-4958	3beta-hydroxysteroid-dehydrogenase decarboxylase isoform 1	5.81364	6.31258
Traes_6BS_B0E9CDCB7	IWGSC_CSS_6BS_scaff_256918:3-4668	disease resistance protein rpm1	2.65237	2.88325
Traes_3DL_85AC9E60D	3D:112444646-112444942	---NA---	1.57529	1.7138
Traes_7AS_28D452616	IWGSC_CSS_7AS_scaff_4069237:589-1567	rpm1-interacting protein 4	1.52501	1.67061
Traes_5DS_E7FDA5B26	5D:2156750-2159378	obtusifoliol 14-alpha demethylase	4.9792	5.4849
Traes_4DL_A7ECE81A1	4D:28152256-28156472	anthranilate synthase alpha 2 subunit	2.28966	2.52367
Traes_7DL_CCE27DF79	7D:50080483-50087353	pleiotropic drug resistance protein 4	3.88129	4.28356
Traes_6BS_6D9026EAE	6B:84407949-84410627	cysteine synthase-like	3.85894	4.26897
Traes_3DL_E0CD3F643	IWGSC_CSS_3DL_scaff_6815283:1-1719	subtilisin-like protease	2.71577	3.00917
Traes_7DL_6EFFDA6D1	7D:171729614-171731531	peroxidase 1-like	2.97943	3.31208
Traes_3DL_949864F55	IWGSC_CSS_3DL_scaff_6814298:0-289	---NA---	4.31331	4.79972
Traes_4DL_CBD89C78D	IWGSC_CSS_4DL_scaff_14379343:1114-2954	gdp-mannose transporter gonst3-like isoform x2	1.57249	1.75002
Traes_4DL_CF7C86CD1	4D:112247448-112255476	patatin-like protein 2	3.27373	3.64976
Traes_3DL_B4FAE85A3	3D:89694551-89700696	hydroxyproline-rich glyco	2.9904	3.34882
Traes_7BS_34F0EE75A	7B:8369350-8369973	cyclic phosphodiesterase	2.9339	3.28637
Traes_5DS_EA2F39971	5D:36273477-36276589	glucan -beta-glucosidase	1.46114	1.63795
Traes_1AL_7DDB6D362	1A:244099730-244100339	mitochondrial chaperone bcs1-b	3.70222	4.15085
Traes_4DS_D626A2368	IWGSC_CSS_4DS_scaff_2325990:10181-14219	retinol dehydrogenase 14	2.89413	3.25005
Traes_2AL_6DFCCE00A	IWGSC_CSS_2AL_scaff_6364317:4463-7462	lrr receptor-like serine threonine-protein kinase	1.59563	1.79256
Traes_4DL_66BE3C639	IWGSC_CSS_4DL_scaff_14459633:1147-4063	cytochrome p450 87a3	4.13802	4.66315
Traes_7AL_7C0CB1D06	IWGSC_CSS_7AL_scaff_1385056:4019-7440	tryptophan synthase beta chain 1	1.83149	2.06947
Traes_1DL_6EA7A6808	IWGSC_CSS_1DL_scaff_2246649:2-511	wheatwin-1-like protein	2.96394	3.36016
Traes_2DL_D4F20D247	IWGSC_CSS_2DL_scaff_9823501:9-1987	ubiquitin-60s ribosomal protein l40-like	2.06481	2.34793
Traes_7BL_3F0C25455	IWGSC_CSS_7BL_scaff_6731571:2401-2710	---NA---	2.25631	2.57353
Traes_4AS_805AEEE8A	IWGSC_CSS_4AS_scaff_6014611:696-3086	zeaxanthin chloroplastic-like	4.68498	5.35007
PAL	IWGSC_CSS_2AL_scaff_6385501:8497-11601	phenylalanine ammonia-lyase	2.07787	2.37393
Traes_2AL_6162A036E	IWGSC_CSS_2AL_scaff_6339124:1225-2554	chitinase 5	2.38741	2.73017
Traes_1DL_A6FE85E09	IWGSC_CSS_1DL_scaff_1568840:1805-6526	abc transporter a family member 7-like	2.46077	2.81496
Traes_4DL_ED89DD28D	IWGSC_CSS_4DL_scaff_14463790:0-2400	cytochrome p450 711a1	3.60503	4.13723
Traes_5DL_43D95A3FE	5D:59829825-59830775	pathogenesis-related protein 1-2	1.9774	2.28234
Traes_5AS_5EA9F25E9	IWGSC_CSS_5AS_scaff_1542364:0-407	af355457_1thaumatin-like protein tlp7	2.0676	2.39576
Traes_7AL_E70933BD3	IWGSC_CSS_7AL_scaff_4381601:368-1134	secologanin synthase	3.24521	3.76036
Traes_1AS_BEFEF1613	1A:21779262-21780739	acetylornithine mitochondrial	1.76788	2.05257
Traes_4AS_5574058B4	IWGSC_CSS_4AS_scaff_5939830:93-1252	blue copper protein	2.24118	2.60651
Traes_6BS_1E0B929A3	IWGSC_CSS_6BS_scaff_2936405:2-1023	cysteine-rich receptor-like protein kinase 4	2.66164	3.10382
Traes_5AL_9AA3E078D	IWGSC_CSS_5AL_scaff_2745042:3199-4942	protein transparent testa 12	1.95849	2.28846
Traes_1AL_C4B40A214	1A:238261353-238265576	gdp-mannose -epimerase 1	1.56735	1.83536
Traes_7DS_1797D4951	IWGSC_CSS_7DS_scaff_3967157:0-711	pathogenesis-related protein 1-20	1.77025	2.07654
Traes_1DL_260008870	IWGSC_CSS_1DL_scaff_2230610:5437-6284	2019486a wali6 gene	1.50292	1.76444
Traes_2AS_5EBF8EF1E	IWGSC_CSS_2AS_scaff_5307596:1308-3577	cytokinin-o-glucosyltransferase 2	3.9585	4.64958
Traes_5AL_F8FDAC215	5A:123360976-123367162	pleiotropic drug resistance protein 5	3.29222	3.91356
Traes_2DL_F0E59AB30	IWGSC_CSS_2DL_scaff_9784199:10-1828	wall-associated receptor kinase-like 11	1.88473	2.24083
Traes_7DL_5A3777013	7D:180096682-180097241	reticuline oxidase-like protein	3.25325	3.88433
Traes_7BS_32A05019A	7B:41257392-41259360	shikimate chloroplastic	3.90846	4.6693
Traes_6AS_69909834A	6A:43290355-43292887	protein lyk5-like	1.7674	2.11628
Traes_7BL_04854C138	7B:235060261-235060792	tpa: helminthosporium carbonum susceptibility1	1.87145	2.24736
Traes_5BL_B2EFA5F4A	IWGSC_CSS_5BL_scaff_10851653:7181-15762	calcium-transporting atpase plasma membrane-type-like	2.41663	2.90537
Traes_1DL_1052E8F08	1D:128989528-128992225	cysteine-rich receptor-like protein kinase 25	3.08745	3.71275
Traes_2DS_432EA86CA	2D:53780974-53783044	trans-cinnamate 4-monooxygenase	3.55493	4.27565
Traes_4DS_1A116677F	IWGSC_CSS_4DS_scaff_2302718:3117-6374	lysyl-trna synthetase	3.06358	3.68501
Traes_5AL_5A18DFD791	5A:76952651-76955720	hypothetical protein TRIUR3_00886	3.60827	4.34677
Traes_6BS_A9E399B0D	6B:10983243-10983876	---NA---	2.47968	3.00112
Traes_1AS_880B9AC92	IWGSC_CSS_1AS_scaff_1021715:3235-6589	histidine--trna ligase	1.25588	1.52001
Traes_4DL_A43826645	4D:35553865-35557974	chorismate synthase chloroplastic	1.32411	1.60641
Traes_3AL_0C1B383C3	IWGSC_CSS_3AL_scaff_4427203:2193-4765	pleiotropic drug resistance protein 4	2.86331	3.47689
GSTA1	IWGSC_CSS_4BS_scaff_4963302:11241-12542	glutathione transferase	2.05179	2.49965
Traes_6DS_357919158	6D:102724594-102731248	ala-interacting subunit 3	2.22364	2.72208
Traes_7BL_675662218	IWGSC_CSS_7BL_scaff_6632439:427-1277	reticuline oxidase-like protein	2.80031	3.449
Traes_1AL_1A1E3798D	1A:230923103-230924427	harpin-induced protein	2.38165	2.93751
Traes_6BL_F4597CA77	6B:196629369-196631070	secologanin synthase	3.8828	4.78937
Traes_7DS_4C0289AF7	IWGSC_CSS_7DS_scaff_3966363:6838-7483	lectin-domain containing receptor kinase	3.14592	3.88601
Traes_4AL_A063268BE	4A:186746936-186750583	calmodulin-binding receptor-like cytoplasmic kinase 2	1.5724	1.9445
Traes_6DL_E32E79B84	6D:149352146-149353179	blue copper	1.90812	2.37885
Traes_4AL_89A8FEF73	4A:174981994-174984996	probable aldo-keto reductase 2	4.4195	5.51869
Traes_2DS_87173CA36	IWGSC_CSS_2DS_scaff_5355294:1-773	udp-glycosyltransferase 74f2-like	3.79016	4.73682
Traes_7DL_AEAE90568	7D:66799571-66806390	pleiotropic drug resistance protein 4	3.01846	3.77288
Traes_7DL_ACACA513D	IWGSC_CSS_7DL_scaff_3391562:937-7841	nf-x1-type zinc finger protein nfxl1	1.56611	1.95804
Traes_4DL_5760FBC19	4D:95452610-95453232	sex determination protein tasselseed-2	3.0713	3.84061
Traes_6DL_FD0D2AD54	6D:170339919-170341123	phosphoenolpyruvate carboxylase kinase 2	2.13138	2.6659
Traes_2DS_92645528E	IWGSC_CSS_2DS_scaff_5362361:0-688	12-oxophytodienoic acid reductase 2- partial	1.51026	1.8921
Traes_7AS_069A1FA77	7A:51632213-51634933	shikimate kinase chloroplastic-like	1.97088	2.47452
Traes_6AL_5940122BE	6A:201303588-201305945	secologanin synthase	2.67175	3.36881
Traes_1DS_B73C8DE93	IWGSC_CSS_1DS_scaff_1877974:318-2184	acetylornithine mitochondrial	1.66613	2.10161
Traes_2DL_44A3AB1E4	2D:96547522-96548513	probable inactive receptor kinase at1g27190	3.11731	3.93438
Traes_4AS_7218FF406	IWGSC_CSS_4AS_scaff_5979099:3452-5614	polyol transporter 5-like	2.34482	2.96092
Traes_4DL_A0BAFF4CA	IWGSC_CSS_4DL_scaff_14312537:1915-5941	cell wall invertase	2.91726	3.6862
Traes_5AS_D714D4951	IWGSC_CSS_5AS_scaff_1488009:477-4416	pleiotropic drug resistance protein 5-like	3.49372	4.41729
Traes_6BS_7CD68C354	6B:78645791-78648677	cell division control protein 50	1.62651	2.06088
Traes_2BS_40C683B47	IWGSC_CSS_2BS_scaff_5209786:5168-6592	peroxidase 1	3.84981	4.88976
Traes_3DL_E979782A1	IWGSC_CSS_3DL_scaff_6895848:0-2542	uridine 5 -monophosphate synthase	1.71071	2.17381
Traes_5AS_1C37CC3BD	IWGSC_CSS_5AS_scaff_1530897:6152-9827	calmodulin-binding expressed	1.76968	2.24896
Traes_6BL_5B613F9E5	IWGSC_CSS_6BL_scaff_4292057:1218-3839	12-oxophytodienoate reductase 11	2.13747	2.71898
Traes_6BS_29525FB0F	6B:61501532-61507688	pleiotropic drug resistance protein 7	3.5901	4.60625
Traes_1DS_A171C7D59	1D:42371330-42374605	phenylalanine ammonia-lyase	1.53737	1.9744
Traes_6DS_1663A52241	6D:42579238-42580560	hypothetical protein F775_32360	2.16956	2.78682
Traes_7BL_EF7F31461	7B:242020545-242022810	cytochrome p450 72a14-like	2.50924	3.22406
Traes_6DL_9FAE3F08F	6D:170429017-170430304	wall-associated receptor kinase 5	1.77588	2.28398
Traes_2DS_239C01C02	IWGSC_CSS_2DS_scaff_4763033:0-228	basic endochitinase-like	1.37887	1.77345
Traes_5BL_80B6F9967	IWGSC_CSS_5BL_scaff_9618500:0-2069	udp-glycosyltransferase 74e1	5.57338	7.18207
Traes_6AS_168653E1B	IWGSC_CSS_6AS_scaff_4337230:2427-4447	premnaspirodiene oxygenase-like	5.41926	6.98941
Traes_2BL_5A50FDA1A	IWGSC_CSS_2BL_scaff_8085347:1179-4041	phenylalanine ammonia-lyase	3.49233	4.50446
Traes_3AS_4B9462BD0	IWGSC_CSS_3AS_scaff_3425281:44-4262	cytokinin-o-glucosyltransferase 1	1.87278	2.42766
Traes_7BL_1140EF871	7B:185363324-185366066	cop9 signalosome complex subunit 3	3.40289	4.42543
Traes_5AS_381655EE4	IWGSC_CSS_5AS_scaff_1547976:5506-6300	pathogenesis-related protein 5	1.83098	2.3859
Traes_5BL_E0E3EC75D	IWGSC_CSS_5BL_scaff_10814320:4695-5533	pathogenisis-related protein	1.86363	2.4442
Traes_2DS_B3764DF96	2D:17317992-17320915	secologanin synthase	1.79515	2.36781
Traes_2DS_D76AB139C	2D:19273258-19274724	peroxidase 1	3.99919	5.2794
Traes_6AS_E9FDEB4161	6A:58513532-58515358	predicted protein	1.85087	2.44742
Traes_3AL_822D8A43D	IWGSC_CSS_3AL_scaff_491953:588-5373	glutamate synthase 1	1.17675	1.56435
Traes_7DS_10C38526F1	IWGSC_CSS_7DS_scaff_3967558:0-341	pathogenesis-related protein 1	2.1309	2.8578
Traes_7DL_F631D2D2E	IWGSC_CSS_7DL_scaff_3393901:8646-11203	lysine histidine transporter 2-like	1.332	1.79781
Traes_5DS_19AE064C1	5D:74290134-74292081	indole-3-acetate beta-glucosyltransferase-like	2.14043	2.88931
Traes_4AL_C35DFAE33	4A:164056508-164058376	at1g18480 f15h18_1	2.04146	2.76164
Traes_2BL_3AEB92035	IWGSC_CSS_2BL_scaff_7936004:2436-3561	salicylic acid-binding protein 2	1.61537	2.18553
Traes_7AL_07AFCB20D	IWGSC_CSS_7AL_scaff_4399996:0-568	serine threonine-protein kinase at5g01020-like	3.22378	4.37113
Traes_5BL_6E019E8E7	IWGSC_CSS_5BL_scaff_10818787:1308-4299	purple acid phosphatase isoform a	2.61096	3.54744
Traes_4DS_111C0C8C5	4D:7437425-7439398	eukaryotic translation initiation factor 3 subunit g	3.377	4.59648
Traes_6DL_C1AECCFF5	6D:145783315-145785053	g-type lectin s-receptor-like serine threonine-protein kinase at1g34300	3.27345	4.47213
Traes_3DL_00A6222A6	3D:92448549-92449859	elicitor-responsive protein 1	3.33348	4.5672
Traes_4AL_70CC7A646	IWGSC_CSS_4AL_scaff_7148271:2314-11348	pleiotropic drug resistance protein 5-like	3.46618	4.76432
Traes_1AL_3564C0828	1A:230709582-230714998	abc transporter a family member 7-like	1.81082	2.49073
Traes_5DL_D3F3569E1	IWGSC_CSS_5DL_scaff_4603658:2065-4592	cinnamoyl- reductase	2.47175	3.4179
Traes_1DL_7000D9695	IWGSC_CSS_1DL_scaff_2285146:2859-3513	mitochondrial chaperone bcs1-b	2.02583	2.83033
Traes_2DS_01D75F7C6	2D:11243131-11246561	mlo-like protein 1	3.12039	4.38139
Traes_3DL_71815C593	3D:101161809-101164884	e3 ubiquitin-protein ligase rglg2	1.33398	1.88262
Traes_5BS_D69BF925F	IWGSC_CSS_5BS_scaff_1110619:1902-5374	calmodulin-binding expressed	1.70962	2.43214
Traes_7DL_106F36D5F	7D:45486936-45488727	l-gulonolactone oxidase	2.71135	3.88334
Traes_5DL_828B0D1D0	5D:129542246-129543042	dirigent protein 22-like	2.52643	3.65621
Traes_7BL_404F97A08	7B:159351222-159353202	lipid phosphate phosphatase 2-like	2.91678	4.22339
Traes_3DL_365F92C64	3D:68367701-68374064	pleiotropic drug resistance protein 4-like	2.20681	3.20589
Traes_5BL_B137C7E4F	IWGSC_CSS_5BL_scaff_10853584:0-751	pathogenesis-related protein 1-7	2.25456	3.28271
Traes_6DS_55790D2FA	6D:6082868-6083496	germin-like protein 2-4	1.47356	2.16914
Traes_6AL_6239EF6E0	6A:187903658-187904680	blue copper	1.52594	2.27908
Traes_2DS_ED92C4928	IWGSC_CSS_2DS_scaff_2258601:1-359	cytokinin-o-glucosyltransferase 2	2.22545	3.32461
XIPI	4D:81634177-81635655	xylanase inhibitor protein i	1.68719	2.53426
Traes_7AL_A29227860	7A:117160915-117165660	pleiotropic drug resistance protein 4	2.0824	3.13364
Traes_7DL_7C328F06B	7D:215187585-215191036	receptor-like protein kinase at3g47110	2.59223	3.90644
Traes_7DS_76BA895D6	IWGSC_CSS_7DS_scaff_3963943:5-2156	hem13_horvu ame: full=glutamyl-trna reductase chloroplastic short= flags: precursor	1.45009	2.19459
Traes_6DS_1CE7CEA3C	6D:81361162-81362418	predicted protein	1.80154	2.72776
Traes_7DL_0FD6D8ED61	7D:236642848-236643806	pathogenesis-related protein	2.82588	4.30524
Traes_1BL_13E2A6068	IWGSC_CSS_1BL_scaff_3914164:529-5553	probable leucine-rich repeat receptor-like protein kinase at5g49770	1.31716	2.01614
Traes_6AS_E389F9553	6A:19960326-19961429	hypothetical protein TRIUR3_20993	1.80494	2.76856
Traes_3AL_714464A7D	IWGSC_CSS_3AL_scaff_4242232:0-955	calmodulin-binding protein	1.18742	1.82804
Traes_5AL_EFE132903	IWGSC_CSS_5AL_scaff_2756620:0-1007	inv1_orysi ame: full=beta- insoluble isoenzyme 1 ame: full=cell wall beta-fructosidase 1 ame: full=invertase 1 ame: full= 1 ame: full=sucrose hydrolase 1 flags: precursor	1.90464	2.94136
Traes_5AL_5A931BF50	IWGSC_CSS_5AL_scaff_1649098:2-4620	2-isopropylmalate synthase a-like	1.21565	1.93792
Traes_1DL_B38CFA350	1D:26025448-26027694	glucuronosyltransferase pgsip7	1.8884	3.133
Traes_5DS_2730135CD	5D:25760-29930	cell division protein aaa atpase family	1.91256	3.24269
Traes_1DL_4EF40E197	1D:75996678-75997751	chitinase 8	1.35241	2.49126
Traes_7BL_57C3BEE58	7B:213809894-213810414	desiccation-related protein pcc13-62-like	1.38735	3.4318
Traes_7DL_7C8896E04	7D:198847380-198853081	pentatricopeptide repeat-containing protein at2g01390- partial	1.09638	3.72882
Expressed only in R-RIL
Gene Id	Location	Annotation	log2FC_R-RIL
Traes_3DL_BF4EF63CA	3D:110229871-110230273	cytokinin-n-glucosyltransferase 2	6.54021
Traes_1AL_2053BAA0E	1A:244393280-244393945	mitochondrial chaperone bcs1-b	5.82483
Traes_6BL_5B70744B1	IWGSC_CSS_6BL_scaff_4256892:312-1695	secologanin synthase	5.34344
Traes_4AL_FF24F9B94	4A:164597479-164599471	eukaryotic translation initiation factor 3 subunit g	5.33324
Traes_1DL_DBAB8928C	IWGSC_CSS_1DL_scaff_2280217:1054-2741	s-type anion channel slah2	5.26482
Traes_4AL_B98797B11	4A:198099711-198101054	hypothetical protein TRIUR3_04649	5.0979
Traes_6BL_B6061C867	6B:142747820-142748358	peptide transporter ptr2	4.77997
Traes_7DL_65B55A7B9	7D:218885674-218886639	hypothetical protein F775_19617	4.69531
Traes_1AL_C5CF9737D	1A:179591301-179598949	threonyl-trna synthetase	4.69312
Traes_2BL_B4193BAEF	IWGSC_CSS_2BL_scaff_8019402:4471-6713	protein nrt1 ptr family -like	4.68504
Traes_5AS_067CB4CF9	IWGSC_CSS_5AS_scaff_1552218:1-688	udp-glycosyltransferase 74e1	4.5091
Traes_4DS_8A0EF8E54	4D:5922718-5924617	maf-like protein	4.44006
Traes_5AL_B29005219	IWGSC_CSS_5AL_scaff_2758091:202-2566	indole-3-glycerol phosphate chloroplastic-like	4.41477
Traes_2DL_8BA1CE63D	IWGSC_CSS_2DL_scaff_9846998:1-757	phenylalanine ammonia-lyase	4.14696
Traes_7DS_F962AB6D6	IWGSC_CSS_7DS_scaff_3964283:9329-10400	pathogenesis-related protein 1	4.14159
Traes_6AS_4D2E3A85C	6A:3326275-3327933	chalcone synthase 8	4.13564
Traes_4AL_7CC0FB23A	IWGSC_CSS_4AL_scaff_4565597:914-3394	lectin-domain containing receptor kinase	4.0797
Traes_7BL_4D22380CD	7B:173115562-173122539	low quality protein: probable methionine--trna ligase	3.91071
Traes_6DL_BBAC725C3	6D:106878014-106879094	myb-related protein myb4	3.89135
Traes_6AL_F16B94218	IWGSC_CSS_6AL_scaff_5832206:1629-7793	probable potassium transporter 16	3.88979
Traes_1DS_79B6C3D87	1D:65502741-65505371	nicotianamine aminotransferase a-like	3.85777
Traes_5BL_1052591DC	IWGSC_CSS_5BL_scaff_10792158:7292-8276	dirigent protein 22-like	3.67579
Traes_2AS_656ABE561	IWGSC_CSS_2AS_scaff_5276209:3787-5649	internal alternative nad h-ubiquinone oxidoreductase mitochondrial-like	3.64725
Traes_7BL_F3401F44E	7B:234486789-234487380	hypothetical protein F775_19617	3.62475
Traes_7BL_D3A25B6C7	7B:195921647-195927160	pleiotropic drug resistance protein 4	3.6047
Traes_1DL_A3476090A	1D:123319550-123320508	probable 1-deoxy-d-xylulose-5-phosphate synthase chloroplastic	3.57732
Traes_6AL_C82FB1662	IWGSC_CSS_6AL_scaff_1015886:8-454	bifunctional dihydroflavonol 4-reductase flavanone 4-reductase	3.51917
Traes_1DS_2320B2391	1D:2780695-2784750	aldose reductase	3.42802
Traes_7DS_F57A233B7	7D:38301475-38302823	prolyl-trna synthetase	3.3538
Traes_7DL_5B940CE74	7D:236229523-236232341	bifunctional monodehydroascorbate reductase and carbonic anhydrase nectarin-3	3.31389
Traes_7DS_635FA1D7E	7D:173345676-173346557	12-oxophytodienoic acid reductase	3.25766
Traes_4AL_7DD13DB97	IWGSC_CSS_4AL_scaff_3562424:0-216	bisdemethoxycurcumin synthase-like	3.24494
Traes_6AL_E0C12E714	IWGSC_CSS_6AL_scaff_3264814:0-250	acetylglutamate chloroplastic-like	3.22915
Traes_7DS_7DA7A6420	7D:14309750-14311424	cytochrome p450	3.09793
Traes_5DL_A7D264077	IWGSC_CSS_5DL_scaff_4488881:7082-13547	pleiotropic drug resistance protein 5	3.01876
Traes_6DS_2128F09531	6D:58351919-58352553	hypothetical protein F775_04605	3.00468
Traes_7DS_01A3143F5	IWGSC_CSS_7DS_scaff_3942800:4682-6471	---NA---	2.99686
Traes_7DS_E50749E85	7D:15038205-15039431	l-type lectin-domain containing receptor kinase	2.99376
Traes_6AL_3C96C6BAD	6A:179027756-179029722	protein nrt1 ptr family -like	2.96175
Traes_3DS_95DB943D3	IWGSC_CSS_3DS_scaff_66674:0-366	gdsl esterase lipase	2.95986
Traes_7DS_9440E5DFC	7D:15283794-15285063	lectin receptor kinase	2.93356
Traes_6DL_09B11D518	6D:150402896-150409095	probable potassium transporter 16	2.88821
Traes_5AS_C606A8A1F	IWGSC_CSS_5AS_scaff_1502968:1-3249	pdr-type abc transporter	2.88251
Traes_2DL_194C61EBA	2D:115709412-115710557		2.85798
Traes_5DL_2E82098EE1	5D:51802697-51804109	transmembrane protein 45b-like	2.82199
Traes_1AL_FACE446EE	1A:245398782-245401017	s-type anion channel slah2	2.80837
Traes_2BL_BAC6CF5B8	IWGSC_CSS_2BL_scaff_8084940:3168-4080	calcium-binding protein cml22	2.7691
Traes_7DS_72929F5D3	IWGSC_CSS_7DS_scaff_3888686:12-1171	12-oxophytodienoate reductase 5	2.76296
Traes_5AL_184816E9D	5A:94257495-94260017	probable inactive purple acid phosphatase 29	2.74842
Traes_6AS_60270B4C7	6A:26384088-26388993	abc transporter b family member 4-like	2.72384
Traes_2DS_262C61DCE	IWGSC_CSS_2DS_scaff_4402551:4-517	secologanin synthase	2.68412
Traes_7AL_9F8C57492	7A:81330344-81334836	lysine histidine transporter 2-like	2.65615
Traes_2DS_DD9B280C5	IWGSC_CSS_2DS_scaff_5306829:0-297	udp-glycosyltransferase 85a2	2.64844
Traes_7BS_62CC4CA59	7B:33083659-33085418	12-oxophytodienoate reductase 5	2.64721
Traes_3AL_52C4F020E	IWGSC_CSS_3AL_scaff_4370527:317-2226	tropinone reductase homolog at1g07440-like	2.63829
Traes_2DL_1DF0BCEA0	2D:112907269-112907917	cytochrome p450 81d1	2.63524
Traes_6DL_BCE522BB4	IWGSC_CSS_6DL_scaff_1513969:2229-6726	proline-rich receptor-like protein kinase perk1	2.59454
Traes_4AL_19DB79A91	IWGSC_CSS_4AL_scaff_7169877:3-824	uncharacterized acetyltransferase at3g50280-like	2.58474
Traes_6BL_E5A9546C9	6B:43424065-43425449	myb-related protein myb4	2.57753
Traes_4DS_2797D23311	4D:5568127-5568773	hypothetical protein F775_32331	2.55256
Traes_1AL_A66798759	IWGSC_CSS_1AL_scaff_3963728:1187-2441	casp-like protein 1d1	2.54251
Traes_6BS_645BFA432	6B:12180994-12181302	glutathione s- -like protein	2.54117
Traes_2DL_3F9CD32D8	2D:73241331-73244421	mate efflux family protein 5-like	2.53301
Traes_7DS_28E2128F3	IWGSC_CSS_7DS_scaff_3902443:2-1333	12-oxophytodienoic acid reductase	2.4984
Traes_7DL_AF8F31A6B1	7D:189004703-189005552	hypothetical protein F775_03076	2.46157
Traes_5DL_61ECD451B	5D:125054217-125056285	wall-associated receptor kinase 3	2.45436
Traes_7AL_71E2543AD	7A:79682075-79683970	lipid phosphate phosphatase 2-like	2.42845
Traes_7DL_3EA08B5D0	7D:195984906-195992222	cytokinin-o-glucosyltransferase 2	2.40735
Traes_5DL_5C5BE1C3D	5D:122181545-122183920	probable cytokinin riboside 5 -monophosphate phosphoribohydrolase logl9	2.39872
Traes_1AS_CFFF0EB8B	IWGSC_CSS_1AS_scaff_1346317:121-1409	cysteine-rich repeat secretory protein 55-like	2.38972
Traes_4AL_BCAF03F9B	IWGSC_CSS_4AL_scaff_5133170:3751-5426	pirin-like protein isoform x2	2.38195
Traes_7DS_E4A098B12	IWGSC_CSS_7DS_scaff_630609:0-409	probable lipoxygenase chloroplastic	2.37425
Traes_7DS_CB8E9331D	IWGSC_CSS_7DS_scaff_3824951:2-630	glutathione transferase gst 23-like	2.36108
Traes_1AL_C64C85707	IWGSC_CSS_1AL_scaff_3925228:5356-6492	probable glutathione s-transferase gstu6	2.34457
Traes_5DL_4186C5347	5D:76465422-76467215	protein tify 10a	2.31408
Traes_3DL_923933BC0	3D:108634552-108634859	thiamin pyrophosphokinase 1	2.31154
Traes_3DL_BCE8DACDB	IWGSC_CSS_3DL_scaff_490107:2-233	subtilisin-like protease	2.30625
Traes_6AS_8ED966774	6A:13579784-13581219	xylanase inhibitor protein i	2.29995
Traes_5AL_CC4FD30DA	5A:140017748-140018236	cell wall invertase	2.29401
Traes_1BL_6EBF840C5	IWGSC_CSS_1BL_scaff_3900920:2562-3209	serine threonine-protein kinase receptor	2.28197
Traes_4DL_5C688784F	4D:73851472-73852730	pathogenesis-related protein 1	2.27825
Traes_1AL_7B0AEEF9C	1A:204612327-204613619	hypothetical protein OsI_20098	2.26252
Traes_2AL_1B97CF2E5	IWGSC_CSS_2AL_scaff_6385501:0-487	phenylalanine ammonia-lyase	2.26232
Traes_7DL_7716C6556	7D:82543087-82544048	hypothetical protein F775_14191	2.25903
Traes_1AS_3CB5752AA	1A:139921450-139923025	calmodulin binding protein	2.25069
Traes_7AL_62C07C762	IWGSC_CSS_7AL_scaff_4471392:2945-4239	aspartic proteinase nepenthesin-2	2.23569
Traes_7AS_7E99B3482	IWGSC_CSS_7AS_scaff_4115472:0-515	---NA---	2.22352
Traes_4DL_C63934F2C	IWGSC_CSS_4DL_scaff_14167968:0-298	flavoprotein wrba	2.2217
Traes_7DL_D5AD8EB4B	7D:61554965-61555925	multiprotein-bridging factor 1c	2.20316
Traes_4DL_92CE4A8D1	4D:92633149-92635194	protein in2-1	2.17143
Traes_3DS_0B1914F50	IWGSC_CSS_3DS_scaff_2550735:70-2194	cysteine-rich receptor-like protein kinase 2	2.11158
Traes_6AL_768707567	IWGSC_CSS_6AL_scaff_5783090:4090-6523	thioredoxin-like 3- chloroplastic	2.10655
Traes_2DL_DE3909A32	2D:113578073-113580667	transcription factor bhlh35-like	2.09828
Traes_6AL_D7A5FC09B	6A:188755943-188756967	myosin-j heavy chain	2.09592
Traes_5AL_F31F6E9EA	5A:110070792-110072952	nodulation-signaling pathway 2 protein	2.079
Traes_7AL_FA77CC1F41	IWGSC_CSS_7AL_scaff_4387767:1080-1948	multiprotein-bridging factor 1c	2.07319
Traes_5AL_FE6E41DC1	5A:83121174-83126362	u-box domain-containing protein 33	2.06817
Traes_6AS_5F02CA081	6A:120674995-120676781	hypothetical protein F775_02687	2.04152
Traes_1DL_9CEFCCA7A	IWGSC_CSS_1DL_scaff_2248381:991-2780	soluble inorganic pyrophosphatase	2.03569
Traes_1DS_486DB7BFE	IWGSC_CSS_1DS_scaff_1902038:14428-18318	nadp-dependent malic enzyme	2.02236
Traes_7DL_5120D3FE2	7D:210592444-210593176	auxin-responsive protein saur71-like	2.01222
Traes_2DS_2EC803D72	2D:51103891-51104502	predicted protein	1.997
Traes_1AS_B539C5643	1A:5554148-5558904	hypothetical protein F775_03863	1.99071
Traes_7BL_998B76F43	IWGSC_CSS_7BL_scaff_6494110:0-540	wrky2 protein	1.97481
Traes_7BL_A002364C5	IWGSC_CSS_7BL_scaff_6670442:7293-8017	multiprotein-bridging factor 1c	1.96288
Traes_7BS_70A64FD98	7B:26045163-26047851	cysteine-rich receptor-like protein kinase 25	1.9127
Traes_7DS_5BC7069B8	7D:99970941-99974111	monodehydroascorbate reductase	1.88011
Traes_2AL_AE6CC81B2	IWGSC_CSS_2AL_scaff_6433446:0-7646	probable lrr receptor-like serine threonine-protein kinase at1g56130	1.86876
Traes_3DS_F43FE2C78	3D:5712747-5713261	cytochrome p450 71c4	1.86728
Traes_6DL_94DCF0B70	6D:153548179-153550986	12-oxophytodienoate reductase 11	1.85077
Traes_6AL_1463614EC	6A:202687888-202689381	desumoylating isopeptidase 1	1.84545
Traes_4AS_B978C93FA	IWGSC_CSS_4AS_scaff_6015113:4543-6999	heat shock cognate 70 kda protein 2	1.81232
Traes_1DS_A6733B734	IWGSC_CSS_1DS_scaff_750830:1463-3513	wrky transcription factor	1.80546
Traes_3DS_65E79A98C	3D:10843140-10844738	regulatory protein npr1	1.79971
Traes_5AL_89A09BC1B	5A:108184962-108186681	transcription factor bhlh92	1.78174
Traes_5DS_669F20907	5D:366058-381357	cycloartenol synthase	1.77922
Traes_1BL_C34BB21C7	IWGSC_CSS_1BL_scaff_3809363:506-2769	cysteine-rich receptor-like protein kinase 25	1.77442
Traes_1BL_0A3CDBCFC	IWGSC_CSS_1BL_scaff_3800637:2205-3150	bowman-birk type wound-induced protease inhibitor	1.76915
Traes_1DL_7646E144F	1D:87166490-87170499	nitronate monooxygenase	1.76108
Traes_6AS_72FE2B9F4	6A:138492126-138493164	vq motif family protein	1.75184
Traes_6AS_6B7B64E3F	IWGSC_CSS_6AS_scaff_4416741:276-4456	ala-interacting subunit 3	1.73543
Traes_6DL_C230EB5A0	IWGSC_CSS_6DL_scaff_3249059:1843-4757	protein kinase chloroplastic	1.72087
Traes_3AL_716569701	IWGSC_CSS_3AL_scaff_4447598:67-1407	mitochondrial chaperone bcs1	1.72066
Traes_7AL_4EFFD9BDF	7A:97692455-97697091	external alternative nad h-ubiquinone oxidoreductase mitochondrial-like	1.72057
Traes_6AL_07183E336	6A:155835376-155837347	protein kinase chloroplastic	1.71497
Traes_1DS_A373E79EA	1D:34342237-34344815	serine threonine-protein kinase at5g01020-like	1.71413
Traes_5BL_79572CE25	IWGSC_CSS_5BL_scaff_10882925:5494-6319	ripening-related protein 6	1.70828
Traes_6DL_78FEA1922	IWGSC_CSS_6DL_scaff_2941740:3946-5730	desumoylating isopeptidase 1	1.70272
Traes_5AL_E5379D3A1	5A:107291225-107293569	hypothetical protein TRIUR3_02696	1.70154
Traes_6AS_D3AA43E2B	IWGSC_CSS_6AS_scaff_4406370:62-976	pr17c precursor	1.6884
Traes_6AS_E60079B52	6A:149861323-149862414	hypothetical protein F775_29803	1.68036
Traes_7BL_E6A72120C	IWGSC_CSS_7BL_scaff_3612564:1237-1943	lysine histidine transporter 1-like	1.67254
Traes_1DL_252EE11A7	1D:121261676-121263263	o-acyltransferase wsd1-like isoform x1	1.67187
Traes_7BS_873511EFA	IWGSC_CSS_7BS_scaff_3073738:8-2108	glutamyl-trna reductase chloroplastic	1.6585
Traes_5DL_A00D602EC	IWGSC_CSS_5DL_scaff_4562809:2503-4393	cytochrome p450 94c1-like	1.65575
Traes_4DL_FFD4866F3	IWGSC_CSS_4DL_scaff_14470543:0-2787	probable mediator of rna polymerase ii transcription subunit 37c	1.6385
Traes_2DS_E231054BE	IWGSC_CSS_2DS_scaff_5383704:6-1752	phospho-2-dehydro-3-deoxyheptonate aldolase chloroplastic	1.63074
Traes_6BL_684D489FB	IWGSC_CSS_6BL_scaff_4351694:1-2031	protein kinase chloroplastic	1.62822
Traes_1AS_A53D11A37	1A:106387658-106395266	nadp-dependent malic enzyme	1.6217
Traes_7DL_AF4FA72A1	IWGSC_CSS_7DL_scaff_3369866:4347-6921	indole-3-glycerol phosphate chloroplastic	1.61847
Traes_1DS_EF9240092	1D:59403685-59406896	cysteine-rich receptor-like protein kinase 2 isoform x2	1.60411
Traes_7DL_B73A0C80B	7D:106257233-106260324	tryptophan synthase beta chain 1	1.58715
Traes_7AS_13E9B5D29	IWGSC_CSS_7AS_scaff_4245375:791-6031	td2in2 partial	1.58087
Traes_1AS_00BD72553	1A:143421499-143422807	glutathione s-transferase 4-like	1.55095
Traes_1AS_3FCCD2735	1A:128709991-128712839		1.54848
Traes_4AS_83CF805A0	IWGSC_CSS_4AS_scaff_5988820:2978-4466	hypothetical protein TRIUR3_06227	1.54797
Traes_5DL_431CCA490	5D:88646163-88651667	heat stress transcription factor b-1-like	1.54737
Traes_4AS_D2A85E4CA	IWGSC_CSS_4AS_scaff_6000815:5718-8139	patatin-like protein 2	1.54369
Traes_6BS_1668BA98C	IWGSC_CSS_6BS_scaff_3034260:829-27467	callose synthase 7-like	1.53985
Traes_3DS_E64A72020	IWGSC_CSS_3DS_scaff_2544794:0-704	6-phosphofructokinase 3	1.50614
Traes_6BL_5A3A0F418	6B:154531112-154532340	blue copper	1.49516
Traes_5BL_1315614DC	IWGSC_CSS_5BL_scaff_10804959:47-6638	pleiotropic drug resistance protein 4	1.47907
Traes_7DL_86B4ED180	7D:229958627-229962434	receptor-like protein kinase-like	1.47355
Traes_6AS_230E627FE	IWGSC_CSS_6AS_scaff_4337834:664-2302	o-methyltransferase zrp4	1.47093
Traes_4DL_144856316	4D:27926673-27927355	kda class i heat shock protein	1.46872
Traes_7DS_3EE1E7974	IWGSC_CSS_7DS_scaff_3893511:2235-3222	cinnamoyl reductase	1.46785
Traes_7BS_34D944335	7B:162084563-162086293	monodehydroascorbate reductase	1.46656
Traes_7BL_F326A04E9	IWGSC_CSS_7BL_scaff_6719182:899-2746	n-(5 -phosphoribosyl)anthranilate isomerase	1.45971
Traes_5DL_3685C6B34	5D:141655878-141658380	probable beta- -galactosyltransferase 19	1.44404
Traes_6DL_D6EA8F737	IWGSC_CSS_6DL_scaff_2892282:5655-6461	3-ketodihydrosphingosine reductase	1.41031
Traes_1AS_A12B2DC63	1A:104990935-104991458	1-aminocyclopropane-1-carboxylate oxidase-like	1.40451
Traes_3DS_37C9669CB	IWGSC_CSS_3DS_scaff_2579347:67-1465	6-phosphofructokinase 3	1.39916
Traes_7AS_F907B749C	7A:6675686-6678525	e3 ubiquitin ligase big brother-like	1.39878
Traes_6AS_C4B235CDE	IWGSC_CSS_6AS_scaff_4374358:783-1727	hypothetical protein F775_32360	1.37322
Traes_7DL_B09854286	7D:224271306-224272229	wrky79 transcription factor	1.36964
Traes_5BL_97BEC5636	IWGSC_CSS_5BL_scaff_10924243:813-7485	mate efflux family protein 5-like	1.35052
Traes_5DL_9FA4A6AE2	IWGSC_CSS_5DL_scaff_4599766:1554-2330	indole-3-acetate beta-glucosyltransferase	1.34431
Traes_4BL_EB9CF2010	IWGSC_CSS_4BL_scaff_7017652:593-1590	small heat shock protein	1.34128
Traes_2DS_4C44A381F	2D:4847318-4850571	regulatory protein	1.3402
Traes_1AL_7402A5761	IWGSC_CSS_1AL_scaff_3905642:0-874	chitinase 2	1.33496
Traes_7BS_6C93C7D04	7B:30195027-30195911	kda heat shock mitochondrial	1.33465
Traes_2DL_E6C4F6B59	IWGSC_CSS_2DL_scaff_9905994:1415-2891	ammonium transporter	1.33074
Traes_2DS_9825B7EB1	IWGSC_CSS_2DS_scaff_5047857:293-1149	basic endochitinase a	1.32065
Traes_3AL_2A63B7984	IWGSC_CSS_3AL_scaff_1371073:386-2801	e3 ubiquitin-protein ligase rglg2	1.31218
Traes_7BL_E14B151E3	IWGSC_CSS_7BL_scaff_6642229:57-3342	indole-3-glycerol phosphate chloroplastic	1.30506
Traes_3DL_0BCEE1050	IWGSC_CSS_3DL_scaff_6853203:0-3126	91a partial	1.3048
Traes_1AL_47E11A477	1A:199856296-199857923	nitronate monooxygenase	1.3022
Traes_5AL_BB55F989A	IWGSC_CSS_5AL_scaff_2752881:3953-5206	protein tify 10a	1.28427
Traes_5AL_FFACB1DE8	5A:134199760-134201943	chitin elicitor binding partial	1.28403
Traes_4DS_505152971	IWGSC_CSS_4DS_scaff_2325556:5510-7643	type i inositol- -trisphosphate 5-phosphatase 11	1.28367
Traes_4DL_6F5D84957	IWGSC_CSS_4DL_scaff_14381292:3-666	bisphosphoglycerate-independent phosphoglycerate mutase-like	1.26592
Traes_3DL_CA68456A2	IWGSC_CSS_3DL_scaff_3597111:105-3503	ribose-phosphate pyrophosphokinase chloroplastic-like	1.26179
Traes_7AL_38E309909	7A:171282829-171284715	indole-3-glycerol phosphate chloroplastic	1.26143
Traes_4DL_B75BA7E6C	4D:78882985-78886173	fatty acid desaturase	1.25463
Traes_7BL_3858E1ED7	IWGSC_CSS_7BL_scaff_6556909:4-2375	set-domain transcriptional regulator-like protein	1.2492
Traes_4DL_F13AD3A4B	IWGSC_CSS_4DL_scaff_14401952:334-3327	respiratory burst oxidase-b-like protein	1.24463
Traes_6DS_B3BD3031B	6D:76555292-76560099	4-coumarate: ligase	1.23857
Traes_3DL_DADD9522F	3D:106155034-106157719	probable serine threonine-protein kinase at1g54610	1.23793
Traes_5AL_FA3033A40	5A:76409529-76420288	calcium-transporting atpase plasma membrane-type-like	1.23764
Traes_5AL_30815D643	5A:118518880-118521515	dnaj protein homolog	1.23699
Traes_4AL_22B8AFE89	IWGSC_CSS_4AL_scaff_7113517:460-2339	6-phosphogluconate decarboxylating 1-like	1.23596
Traes_5DL_C46613B9F	IWGSC_CSS_5DL_scaff_3163486:731-6462	sulfate transporter	1.23114
Traes_6BL_48979D7AF	IWGSC_CSS_6BL_scaff_4207707:242-4277	probable bifunctional riboflavin biosynthesis protein riba chloroplastic	1.23022
Traes_6BS_CC8E63D7F	6B:101930446-101933974	4-coumarate: ligase	1.22706
Traes_6DL_4BFF8044C	IWGSC_CSS_6DL_scaff_3324708:702-2434	protein eceriferum 1-like	1.22386
Traes_4DS_39F851D36	IWGSC_CSS_4DS_scaff_764333:1157-3095	c2 domain-containing protein	1.20498
Traes_7BL_0D3422654	7B:191267844-191273609	nadh-ubiquinone oxidoreductase mitochondrial	1.20185
Traes_1AS_188F596C7	1A:129363440-129365073	-dihydroxy-2-naphthoyl- thioesterase 1-like	1.1968
Traes_2BL_0501BC320	IWGSC_CSS_2BL_scaff_8077123:10296-12727	myb-related protein	1.19667
Traes_7AL_291471D52	IWGSC_CSS_7AL_scaff_4402549:1645-2515	tryptophan synthase beta chain 2	1.17315
Traes_7DL_E6C167469	7D:59698726-59701651	3-ketoacyl- synthase 11-like	1.17201
Traes_1AL_61464BAA6	1A:52648643-52649440	bowman-birk type wound-induced protease inhibitor	1.16908
Traes_1DS_383BB6F7A	1D:32211395-32221295	lec14b protein	1.16833
Traes_2DS_0FF13778E	2D:119718961-119721503	cysteine-rich receptor-like protein kinase 8	1.15983
Traes_2DL_B0054AAC7	2D:132894088-132897239	lrr receptor-like serine threonine-protein kinase	1.15975
Traes_7BS_F5DA84E4F	IWGSC_CSS_7BS_scaff_3019614:130-2045	pleiotropic drug resistance protein 5	1.15838
Traes_6AS_CE8BAAE7A	6A:19774507-19782243	calcium-dependent protein kinase family protein	1.15711
Traes_6BS_6D372C770	6B:12184698-12185777	glutathione s- -like protein	1.15284
Traes_7AS_21CEEB652	7A:35855130-35857629	protein sur2	1.14907
Traes_1DL_9F998F9D7	IWGSC_CSS_1DL_scaff_2235627:1-1911	lipid phosphate phosphatase 2-like	1.13883
Traes_2BL_375C8F452	IWGSC_CSS_2BL_scaff_7948488:4408-7592	lrr receptor-like serine threonine-protein kinase	1.13555
Traes_5DL_7D04C8E67	5D:141106156-141109117	dnaj protein homolog	1.12929
Traes_7DL_DB32ADFAE	7D:156805968-156813144	nadh-ubiquinone oxidoreductase mitochondrial	1.12691
Traes_6DL_8B1038920	IWGSC_CSS_6DL_scaff_3274664:9309-13471	probable bifunctional riboflavin biosynthesis protein riba chloroplastic	1.12511
Traes_7AS_25FE91D97	7A:33243411-33247774	calmodulin-binding heat-shock protein	1.12309
Traes_5DL_5D6AE05C1	IWGSC_CSS_5DL_scaff_4532089:14080-16228	protein srg1	1.12108
Traes_6AS_730ED4A10	6A:57169202-57171105	amp-dependent synthetase and ligase superfamily protein	1.11811
Traes_2AL_FC76D3EB9	IWGSC_CSS_2AL_scaff_6384718:7490-11558	indole-3-glycerol phosphate chloroplastic-like	1.11309
Traes_4DS_5117B5DE7	4D:40926091-40929610	alcohol dehydrogenase adh1a	1.11306
Traes_5AL_253D000D3	5A:103564189-103568865	nadph--cytochrome p450 reductase-like	1.1053
Traes_2DL_634254F09	IWGSC_CSS_2DL_scaff_9909072:0-946	high-affinity potassium transporter	1.10094
Traes_1AL_3CB7070FF	IWGSC_CSS_1AL_scaff_3935186:6125-8304	soluble inorganic pyrophosphatase	1.0879
Traes_4BL_D59FF84CA	IWGSC_CSS_4BL_scaff_6962160:583-4697	chorismate synthase chloroplastic	1.08723
Traes_5DL_E83F92234	5D:114426144-114429510	chaperone protein	1.07935
Traes_7AS_6EE0C96F1	IWGSC_CSS_7AS_scaff_4209081:2019-3677	monodehydroascorbate reductase	1.07653
Traes_2BL_CF3CFE8FE	IWGSC_CSS_2BL_scaff_205375:25-647	photosystem ii 10 kda chloroplastic	1.07536
Traes_1AL_3F7734C6B	IWGSC_CSS_1AL_scaff_3959638:3139-7339	bifunctional aspartate aminotransferase and glutamate aspartate-prephenate aminotransferase-like	1.06178
Traes_7DL_2EDF5CB11	7D:228772490-228775005	cytochrome p450 72a14-like	1.06121
Traes_1AL_7C3E4A07E	1A:196130581-196135265	diacylglycerol kinase	1.05198
Traes_7DS_86C512854	IWGSC_CSS_7DS_scaff_3942167:6-3285	5-enolpyruvylshikimate-3-phosphate partial	1.05049
Traes_6AL_EA44363F1	6A:195273650-195276086	probable -trehalose-phosphate synthase	1.04737
Traes_6BS_6477278C5	6B:115159074-115159556	cinnamyl alcohol dehydrogenase	1.04669
Traes_5AS_710247B67	5A:23324409-23325809	scarecrow-like protein 34	1.04528
Traes_2BL_A1F2BF8FC	IWGSC_CSS_2BL_scaff_7939869:4669-8825	cbl-interacting protein kinase 23	1.04084
Traes_7AL_7B680A58E	7A:131151490-131153519	brassinosteroid insensitive 1-associated receptor kinase 1 precursor	1.03245
Traes_5DL_B1E6692B6	5D:160931732-160933753	protein srg1	1.02081
Traes_2DL_2BA772DB5	2D:84933284-84937250	cbl-interacting protein kinase 23	1.00862
Traes_1AL_114B29053	1A:231938682-231941990	glycosyltransferase family protein 64 protein c5-like	1.00584
expressed only in RP with FPKM
Gene Id	Location	Annotation	FPKM _RP
Traes_3AL_C932A3F30	IWGSC_CSS_3AL_scaff_350380:0-211	peroxidase 2	45.0799
Traes_7DL_C4F9BED90	IWGSC_CSS_7DL_scaff_2704346:0-210	aspartic proteinase nepenthesin-1 precursor	29.1956
Traes_3AL_CFEAA1587	IWGSC_CSS_3AL_scaff_311966:0-217	peroxidase 2	27.4478
Traes_2DL_ADC681909	IWGSC_CSS_2DL_scaff_9725618:0-131	---NA---	18.7085
Traes_2BL_3D459A937	IWGSC_CSS_2BL_scaff_2530727:0-284	lipoxygenase homology domain-containing protein 1	12.7521
Traes_5AL_E23B0E6C4	5A:95719765-95720131	agmatine coumaroyltransferase-2-like	11.0769
Traes_5DL_7F0CD0F79	IWGSC_CSS_5DL_scaff_3911738:5-213	caffeic acid 3-o-methyltransferase	10.1597
Traes_6BL_0B9EC70CF	IWGSC_CSS_6BL_scaff_4254686:0-405	u-box domain-containing protein 23	5.77216
Traes_2DL_CE7051D49	IWGSC_CSS_2DL_scaff_9871844:260-1286	aromatic-l-amino-acid decarboxylase	5.55815
Traes_7AS_074FF17BF	IWGSC_CSS_7AS_scaff_779720:20-147	lectin receptor kinase	5.50082
Traes_2DL_7A912B2E9	2D:149403978-149404668	blue copper protein	4.73479
Traes_7BL_D3DA02B81	7B:171835467-171836125	aromatic-l-amino-acid decarboxylase	4.0142
Traes_6AL_BD173107E	IWGSC_CSS_6AL_scaff_2770819:9-258	protein nrt1 ptr family -like	3.9427
Traes_3AL_BF387E832	IWGSC_CSS_3AL_scaff_1840866:4-443	laccase-19	3.7597
Traes_4DS_1684EB8521	IWGSC_CSS_4DS_scaff_2314544:6343-7046	oxalate oxidase gf-	3.66955
Traes_2AL_0419377A7	IWGSC_CSS_2AL_scaff_6397142:3102-4538	glutathione s-transferase	3.27517
Traes_5DL_95900F5DB	5D:141186729-141187380	probable carboxylesterase 15	3.17228
Traes_7AL_ADE76CE5A	IWGSC_CSS_7AL_scaff_4542805:3755-5283	mate efflux family protein 5-like	3.08225
Traes_2DL_87838170E	2D:144010925-144012907	glutathione s-transferase	2.93925
Traes_3DS_8092DFB28	IWGSC_CSS_3DS_scaff_1587958:0-252	patatin group a-3	2.9037
Traes_2DL_D76DEF4A8	IWGSC_CSS_2DL_scaff_9757932:781-1178	glutathione s-transferase	2.86502
Traes_3DL_FAF266424	3D:103966585-103966848	glutathione s-transferase gstu6	2.80714
Traes_6AL_0444FD89D	IWGSC_CSS_6AL_scaff_5791053:2-612	peptide transporter ptr2	2.75578
Traes_3AL_A9D2FD9C1	IWGSC_CSS_3AL_scaff_3898090:2-251	glutathione s-transferase gstu6	2.5598
Traes_3DS_8E3822A47	3D:1043560-1043896	germin-like protein	2.51924
Traes_7DS_A0FB734BE	7D:24531264-24532169	subtilisin-like protease	2.41116
Traes_7AL_6667D006B	7A:158626014-158626206	---NA---	2.2428
Traes_5DL_C9CEDF67C	IWGSC_CSS_5DL_scaff_4504348:102-1361	o-methyltransferase zrp4	2.13205
Traes_4AL_B61DB56E6	IWGSC_CSS_4AL_scaff_7170821:1098-2024	oxalate oxidase gf-	2.03514
Traes_4AL_76157AE9F	IWGSC_CSS_4AL_scaff_7121039:5399-6410	bisdemethoxycurcumin synthase-like	1.97302
Traes_4DL_779A0CAE9	IWGSC_CSS_4DL_scaff_14340099:0-492	purine permease 3-like	1.94131
Traes_1AL_E122A50BF	IWGSC_CSS_1AL_scaff_3947702:0-210	chitinase 2	1.9093
Traes_7BL_E26EA1E61	7B:177155487-177155973	blue copper protein	1.88595
Traes_2AL_6DD8C60DB	IWGSC_CSS_2AL_scaff_6370612:2004-2817	probable glutathione s-transferase gstf1	1.72471
Traes_7AL_0F8FA764F	7A:123706861-123708763	aromatic-l-amino-acid decarboxylase	1.7225
Traes_5BL_A11EFC122	IWGSC_CSS_5BL_scaff_4143227:0-343	germin-like protein 8-5	1.70066
Traes_6BS_BBC91C6E5	6B:20667778-20667972	xylanase inhibitor protein 1	1.69225
Traes_5AL_E966DE9FF	IWGSC_CSS_5AL_scaff_2807693:0-524	probable cinnamyl alcohol dehydrogenase 8d	1.67431
Traes_2BL_A3EEF39A3	IWGSC_CSS_2BL_scaff_8062472:2717-3761	glutathione s-transferase	1.60168
Traes_7DL_4C3A77D7A	7D:218251308-218252631	glutathione s-transferase 1	1.53587
Traes_5BL_72B476ADC	IWGSC_CSS_5BL_scaff_10813777:351-851	germin-like protein 8-5	1.51065
Traes_6BS_4EED05084	IWGSC_CSS_6BS_scaff_3018346:2105-2720	glutathione s-transferase 2	1.95234
Traes_1AS_3FDE06628	IWGSC_CSS_1AS_scaff_2769402:99-1099	probable glutathione s-transferase gstu6	1.46781
Traes_6AL_2BA9DA334	IWGSC_CSS_6AL_scaff_3523373:0-433	germin-like protein 8-5	1.41106
Traes_6BL_10DF21271	IWGSC_CSS_6BL_scaff_2014065:624-880	cytochrome p450	1.33481
Traes_2BS_319D96717	IWGSC_CSS_2BS_scaff_5164530:1089-1728	probable glutathione s-transferase gstu6	1.24093
Traes_4DL_473AB3B08	IWGSC_CSS_4DL_scaff_11124884:0-204	germin-like protein 8-5	1.22706
Traes_5DL_A3EFAE7DC	5D:142970612-142971212	hypothetical protein F775_20512	1.18847
Traes_4DL_977B1E948	IWGSC_CSS_4DL_scaff_14465503:358-752	germin-like protein 8-5	1.16753
Traes_5AL_DE0132804	IWGSC_CSS_5AL_scaff_2801352:4204-4524	agmatine coumaroyltransferase-2-like	1.16196
Traes_7DL_97DA08203	IWGSC_CSS_7DL_scaff_3381963:7487-7956	auxin-responsive protein saur71-like	1.13489
Traes_7DL_7A5E24F1C	IWGSC_CSS_7DL_scaff_1989301:7-227	aromatic-l-amino-acid decarboxylase	1.12695
Traes_5DL_0924913F8	5D:135187667-135189775	nac domain-containing protein 42	1.11107
Traes_4DL_BB9ABDA47	IWGSC_CSS_4DL_scaff_14438700:0-337	germin-like protein 8-5	1.10937
Traes_6BS_048C0BAE6	6B:136973106-136973968	glutathione s-transferase 1	1.09597
Traes_7AS_4616F178C	IWGSC_CSS_7AS_scaff_3155026:16-284	probable glutathione s-transferase gstu6	1.09449
Traes_6BS_00E54518B	IWGSC_CSS_6BS_scaff_3031449:9381-9978	transcription factor bhlh041	0.42443
expressed in RP and SP with FPKM
Gene Id	Location	Annotation	FPKM _RP	FPKM_SP
Traes_5AL_6640183AF	5A:99818862-99819480	serine threonine-protein kinase receptor	1.32003	0.450109
Traes_7DS_D313DB9ED	IWGSC_CSS_7DS_scaff_3873226:609-1329	laccase family protein	1.28384	0.5671
Traes_3AL_5DE877044	IWGSC_CSS_3AL_scaff_2087652:120-555	probable nadph:quinone oxidoreductase 1	1.19647	0.649035
Traes_5DL_D769C0BB0	5D:69462203-69463512	hypothetical protein F775_42405	2.87676	1.56056
Traes_5DL_13700A47A	IWGSC_CSS_5DL_scaff_4586742:0-417	---NA---	4.03853	2.61569
Traes_7AS_492A91066	IWGSC_CSS_7AS_scaff_4202409:93-559	aromatic-l-amino-acid decarboxylase	5.48462	3.59711
Traes_2DS_8E9FA73CB	IWGSC_CSS_2DS_scaff_3908227:5-648	low quality protein: tmv resistance protein n-like	15.1921	11.3771
Traes_7AS_D8B634EC8	7A:16102095-16102983	subtilisin-like protease	1.15134	0.863729
Traes_3DS_7ADEFB0DD	IWGSC_CSS_3DS_scaff_2588626:12-1333	subtilisin-like protease	0.675647	0.540188
Traes_3AS_4F571B70D	IWGSC_CSS_3AS_scaff_3353686:79-1093	subtilisin-like protease	1.86137	1.53984
Traes_6AS_88F5130F6	6A:133224-134734	pathogenesis related protein	2.54784	2.2646
Traes_3DS_4F835FD67	IWGSC_CSS_3DS_scaff_2585861:602-1428	beta- insoluble isoenzyme 3	0.672799	0.610456
Traes_3AS_185ADBEFE	IWGSC_CSS_3AS_scaff_2594811:3-264	hypothetical protein TRIUR3_24648	0.950273	0.867338
Traes_3AL_0FFF60CAF	IWGSC_CSS_3AL_scaff_3023720:9-217	laccase-19	19.3025	17.8954
Traes_7AS_487AE0351	IWGSC_CSS_7AS_scaff_4252869:0-594	aromatic-l-amino-acid decarboxylase	1.17044	1.12936
Traes_4DL_265644AFB	IWGSC_CSS_4DL_scaff_14178680:0-345	3-hydroxybenzoate 6-hydroxylase 1	0.791801	0.85027
Traes_7AS_B2859C90F1	7A:14818209-14818506	probable f-box protein at4g22030	4.42057	4.85148
Traes_1AL_4B3591E96	1A:242011592-242012564	hypothetical protein F775_19858	3.07508	3.48101
Traes_4AL_2124F80A1	4A:196350796-196351934	cytochrome p450	1.94832	2.22143
Traes_5DL_0FF7E0B91	5D:146054448-146055077	hypothetical protein F775_15279	1.98036	2.28802
Traes_7DS_F9EE9A791	IWGSC_CSS_7DS_scaff_3932635:0-446	diphenol oxidase	1.4002	1.64849
Traes_7AS_932D94D9D	7A:4649355-4650973	asparaginyl-trna cytoplasmic 1	6.62925	7.84249
Traes_4DS_3D70C7840	IWGSC_CSS_4DS_scaff_2302940:2194-3294	germin-like protein 2	0.262321	0.320967
Traes_6DS_69635719D	IWGSC_CSS_6DS_scaff_2057249:5-372	probable f-box protein at4g22030	0.846659	1.06406
Traes_7DS_D94DB02B1	7D:8346747-8347907	aromatic-l-amino-acid decarboxylase	1.34468	1.7478
Traes_7DL_F849918EA	7D:224720191-224721578	wrky transcription factor 40	0.734374	0.982985
Traes_7AS_171ACD180	IWGSC_CSS_7AS_scaff_4218603:357-953	subtilisin-like protease	1.19345	1.66264
Traes_7DL_A1D314F33	IWGSC_CSS_7DL_scaff_3336317:19826-20807	germin-like protein	2.17975	3.07031
Traes_7DS_9A7A29D91	IWGSC_CSS_7DS_scaff_3964748:5831-6507	laccase precursor	0.376573	0.539021
Traes_3AS_E779B900B	IWGSC_CSS_3AS_scaff_3418030:2463-2741	anthocyanidin -o-glucosyltransferase	1.11276	1.60596
Traes_7AL_113126D46	7A:160921404-160922420	germin-like protein	0.651437	0.963173
Traes_7BL_5CF2C67A3	7B:233968559-233969677	glutathione s-transferase gstf2	0.951217	1.41624
Traes_2BL_BC0592B9E	IWGSC_CSS_2BL_scaff_7985951:13535-15127	agmatine coumaroyltransferase-1-like	0.46759	0.700809
Traes_4DS_F2F520B2C	IWGSC_CSS_4DS_scaff_2291319:4404-4651	oxalate oxidase gf-	1.56316	2.36651
Traes_6BS_2A7AE08BD	IWGSC_CSS_6BS_scaff_3038019:2410-3063	gdsl esterase lipase	0.629222	0.964719
Traes_1BS_1172A6B03	IWGSC_CSS_1BS_scaff_3442289:1423-3326	aromatic-l-amino-acid decarboxylase	3.37241	5.17149
Traes_7BS_FF4FD66C2	IWGSC_CSS_7BS_scaff_576118:2-241	subtilisin-like protease	1.28872	2.00078
Traes_4DL_84B5AA764	IWGSC_CSS_4DL_scaff_14469479:0-651	ripening-related protein 4	0.301606	0.473791
Traes_2BS_E72B528FC	IWGSC_CSS_2BS_scaff_5236556:26673-29493	lrr receptor-like serine threonine-protein kinase	0.474222	0.765813
Traes_3DS_C8ABEABD5	IWGSC_CSS_3DS_scaff_2595087:0-693	germin-like protein	0.958432	1.56572
Traes_4AL_1CC5A956F	IWGSC_CSS_4AL_scaff_7139914:506-1200	thromboxane-a synthase	0.328416	0.594538
Traes_6DL_6505B36DC	IWGSC_CSS_6DL_scaff_1250332:7-366	peptide transporter ptr2	1.05403	1.98959
Traes_3DS_55EAB5F1C	IWGSC_CSS_3DS_scaff_2548994:31-971	subtilisin-like protease	0.447197	0.867678
Traes_4DL_A780BF320	IWGSC_CSS_4DL_scaff_2726033:0-209	3-hydroxybenzoate 6-hydroxylase 1	1.24518	2.42118
Traes_3AS_6EC066E60	IWGSC_CSS_3AS_scaff_3442537:132-932	subtilisin-like protease	0.79153	1.59048
Traes_7DL_4A0BE5B2B	7D:235278555-235282277	polyamine oxidase	0.372754	0.757278
Traes_6AL_A3D19D5F2	IWGSC_CSS_6AL_scaff_4868400:0-619	peptide transporter ptr2	0.493569	1.16151
Traes_4BS_7AE61936D	IWGSC_CSS_4BS_scaff_4958316:1899-2761	oxalate oxidase gf-	0.392141	0.925435
Traes_7DS_5CE578DEF	7D:14851879-14853432	cytochrome p450	0.580916	1.40949
Traes_7AS_6D3BB2ED4	IWGSC_CSS_7AS_scaff_4237242:0-551	subtilisin-like protease	0.317356	0.772491
Traes_3AS_92B07A0E2	IWGSC_CSS_3AS_scaff_3372272:1-1135	subtilisin-like protease	0.420308	1.04292
Traes_5AL_A3CF2AB1B	IWGSC_CSS_5AL_scaff_2729713:0-468	germin-like protein 8-5	0.884898	2.25048
Traes_7AS_519AD0F02	7A:12158879-12159882	cytochrome p450	0.21894	0.566857
Traes_2DS_E932BCA32	IWGSC_CSS_2DS_scaff_5384134:4079-5845	nadph hc toxin reductase	0.484956	1.28731
Traes_7DL_E6FDDEF7A	IWGSC_CSS_7DL_scaff_339577:1-2179	mate efflux family protein 5-like	2.13082	5.81289
Traes_7BL_4D807C739	7B:172470262-172470850	peroxidase 4	0.456471	1.25231
Traes_2DS_C75C44FB8	2D:103435238-103435682	tir p-loop lrr disease resistance protein	1.95042	5.47148
Traes_7DS_07DD842EA	IWGSC_CSS_7DS_scaff_3968671:1546-3723	lac9_orysj ame: full= laccase-9 ame: full=benzenediol:oxygen oxidoreductase 9 ame: full=diphenol oxidase 9 ame: full=urishiol oxidase 9 flags: precursor	0.359814	1.05547
Traes_3DL_ADD4503D0	3D:99707834-99708185	peroxidase 15	0.938654	2.82849
Traes_4AL_DF6F2E533	IWGSC_CSS_4AL_scaff_7070561:2293-4402	flavin-containing monooxygenase 1	1.32881	4.03675
Traes_3AS_75A28C9A7	IWGSC_CSS_3AS_scaff_3318277:35-465	subtilisin-like protease	0.637228	2.06391
Traes_4DS_63083B4941	IWGSC_CSS_4DS_scaff_1331313:0-606	oxalate oxidase gf-	0.84487	2.78644
Traes_1DS_123194D79	IWGSC_CSS_1DS_scaff_669168:2782-3381	germin-like protein 2	0.560355	1.85469
Traes_7BL_3949B307E	7B:192139947-192140383	aromatic-l-amino-acid decarboxylase	0.973958	3.41847
Traes_2DL_21A9D8581	IWGSC_CSS_2DL_scaff_7016288:0-220	agmatine partial	1.04362	3.85319
Traes_2BS_236633AC6	IWGSC_CSS_2BS_scaff_5144147:35-911	subtilisin-like protease	0.53499	2.06537
Traes_6BL_5846149CE	IWGSC_CSS_6BL_scaff_4317473:14-975	peptide transporter ptr2	0.538234	2.09469
Traes_3AS_5AE045E40	IWGSC_CSS_3AS_scaff_3443096:11-675	subtilisin-like protease	0.420201	1.69375
Traes_7DS_36B6FFC36	7D:9653671-9654406	aromatic-l-amino-acid decarboxylase	0.283681	1.15563
Traes_7AL_ACBB0F83B	7A:161162181-161162986	germin-like protein 12-2	0.373455	1.66338
Traes_7AS_5683D85E8	7A:30631862-30632881	lac9_orysj ame: full= laccase-9 ame: full=benzenediol:oxygen oxidoreductase 9 ame: full=diphenol oxidase 9 ame: full=urishiol oxidase 9 flags: precursor	0.303254	1.37769
Traes_6BL_679A7C4BD	6B:146018130-146019097	peptide transporter ptr2	0.470255	3.09825
Expressed only in RM
gene Id	locus	annotation	FPKM_RM
Traes_3DL_24795A7A6	3D:120804019-120805236	homolog subfamily b member 1	0.241797
Traes_5AL_80176B533	5A:36695171-36696333	calcium-dependent protein kinase 17-like	0.443142
Traes_7AS_B5B96EBB0	7A:6091287-6091664	---NA---	0.331655
Traes_7AL_50BCC8BA4	7A:129333788-129334206	molybdate transporter 1	0.273716
Traes_7DL_7860096EF	7D:225465339-225466300	cell number regulator 2-like	0.337037
Traes_1AL_FCDEC0107	IWGSC_CSS_1AL_scaff_3502920:2-152	hypothetical protein F775_14638	3.28178
Traes_1DL_F3CA101B0	IWGSC_CSS_1DL_scaff_2202671:14-845	calcium-dependent protein kinase 34	0.291895
Traes_3AL_6ACA8B4C9	IWGSC_CSS_3AL_scaff_4227092:1757-2194	cbl-interacting protein kinase 30	0.310962
Traes_5AL_C9DAA588B	IWGSC_CSS_5AL_scaff_1940705:1-348	calcium-dependent protein kinase	0.679318
Traes_6BL_D89F40AEF	IWGSC_CSS_6BL_scaff_4300134:1-515	hypothetical protein TRIUR3_29284	0.386799
Traes_7AL_D0A3228201	IWGSC_CSS_7AL_scaff_2454000:339-810	proteoglycan 4-like	0.327847
Expressed only in S-RIL
gene Id	locus	annotation	FPKM_SM	FPKM_SP
Traes_7AS_CC48D0C77	7A:41085832-41086459	defensin tk-amp-d4	0.520513	321.102
Traes_3AL_A5A6F8761	IWGSC_CSS_3AL_scaff_4453382:5197-5916	defensin tk-amp-	0.602719	233.598
Traes_2AL_75396858D	IWGSC_CSS_2AL_scaff_6432440:1460-3727	flavanone 3-hydroxylase	0.135452	45.4627
Traes_1DS_321E8C254	IWGSC_CSS_1DS_scaff_1890024:730-1404	endosperm transfer cell specific pr60 precursor	1.22292	292.128
Traes_5AL_BCA187DFF	IWGSC_CSS_5AL_scaff_2798550:1035-2536	udp-glycosyltransferase 74e1	0.0759521	17.1747
Traes_1DS_DBE2058BD	IWGSC_CSS_1DS_scaff_1887941:841-1609	endosperm transfer cell specific pr60 precursor	0.636004	138.433
PINB	5D:1288972-1289803	puroindoline b	0.31319	46.7301
Traes_5BS_FDE980DE1	IWGSC_CSS_5BS_scaff_2265004:2109-3075	grain softness protein	0.161625	21.4295
Traes_7DS_64CC792B1	7D:5795434-5797102	asparaginyl-trna cytoplasmic 1	0.143113	18.5067
Traes_5AL_A9463BF41	5A:146009256-146011048	beta-amylase	0.161227	19.1827
Traes_4DL_1F7BBC912	4D:93740804-93742160	27k partial	0.187609	22.1867
AMY1.1	5D:143329460-143331121	alpha-amylase isozyme 3c-like	0.230142	26.2719
Traes_7DS_D4D929A07	7D:33319139-33321416	protein curvature thylakoid chloroplastic-like	0.109778	12.4825
Traes_7BS_CE6CB1092	7B:30196314-30197018	protein curvature thylakoid chloroplastic-like	0.554027	62.3618
THI1.2	1D:125404367-125405946	beta purothionin	0.514024	57.8572
Traes_5AL_829C0A478	5A:128022543-128023214	alpha-amylase amy3	0.366739	39.5111
Traes_7AS_E5AE04906	7A:351898-353777	beta-fructofuranosidase 1	0.136548	13.7213
Traes_5AL_6CBEA6C79	IWGSC_CSS_5AL_scaff_2744156:1899-2512	chemocyanin precursor	0.496126	48.6144
Traes_7DS_7D07B9FFA	IWGSC_CSS_7DS_scaff_2790956:662-2086	protein curvature thylakoid chloroplastic-like	0.351912	32.4923
Traes_1BS_7CE4FC114	IWGSC_CSS_1BS_scaff_3418770:6923-7847	endosperm transfer cell specific pr60 precursor	0.568269	50.1137
Traes_7AS_ADA1F67FF	7A:34341730-34342629	protein curvature thylakoid chloroplastic-like	0.567225	45.8768
Traes_6DS_CA5464FC5	IWGSC_CSS_6DS_scaff_213852:4-1447	protein brittle- chloroplastic amyloplastic	0.154801	11.9381
Traes_5BL_FE8F2FD481	IWGSC_CSS_5BL_scaff_10846290:678-2323	agmatine coumaroyltransferase-2-like	0.227729	17.2346
TH123	IWGSC_CSS_3AL_scaff_4316655:863-1501	histone h2b	0.518836	35.4905
Traes_5AL_F18B59016	IWGSC_CSS_5AL_scaff_2752986:639-1102	chemocyanin precursor	0.699369	46.7351
Traes_5BL_4329BF6A2	IWGSC_CSS_5BL_scaff_10854308:2530-3105	alpha-amylase amy3	1.17795	74.0224
Traes_4DL_A80B33149	IWGSC_CSS_4DL_scaff_14382931:9882-13836	beta-amylase	0.0600773	3.75455
Traes_2AS_46D52F2BB	IWGSC_CSS_2AS_scaff_5307454:1313-2452	reticuline oxidase-like protein	0.322495	19.863
Traes_1DS_67B7153A8	1D:463250-464192	avenin partial	0.314389	18.7103
Traes_6DS_EC682031E	6D:2903238-2905185	udp-glycosyltransferase 85a2	0.14605	8.29427
Traes_5BL_82626DD6E	IWGSC_CSS_5BL_scaff_10894718:1633-3014	ornithine decarboxylase-like	0.317178	16.9851
Traes_1DL_2200EA8BC	IWGSC_CSS_1DL_scaff_2209860:0-1374	mitochondrial chaperone bcs1-b	0.11001	5.74209
Traes_2DL_BF348914A	2D:146785975-146786722	blue copper protein	0.296567	14.9142
Traes_3AL_197871859	IWGSC_CSS_3AL_scaff_4355545:2936-4715	dihydroflavonol 4-reductase	0.711036	34.9539
Traes_5DL_3A2A88EE5	IWGSC_CSS_5DL_scaff_4513953:0-273	caffeic acid 3-o-methyltransferase	0.883	40.9311
Traes_7BL_F8A13C9D3	7B:203030873-203037339	hypothetical protein F775_00398	0.665419	30.319
Traes_6BS_89265ECAD	6B:5257948-5259275	subtilisin-like protease	0.304539	12.9992
Traes_4DS_8C9BC2BFA	IWGSC_CSS_4DS_scaff_2289475:851-3840	histidine-containing phosphotransfer protein 1-like	0.283343	11.6747
Traes_4DL_C95A997A8	IWGSC_CSS_4DL_scaff_14359716:3609-4914	expansin-like a1	0.164527	6.60719
Traes_2BL_2C62185EE	IWGSC_CSS_2BL_scaff_7939720:2-6423	starch branching enzyme 3	0.147041	5.86811
Traes_7BL_10697C7D7	IWGSC_CSS_7BL_scaff_4203566:0-424	desiccation-related protein pcc13-62-like	1.80686	71.4605
Traes_2BL_424BDA37F	IWGSC_CSS_2BL_scaff_7971070:2767-4612	aromatic-l-amino-acid decarboxylase	0.317579	12.4224
Traes_6BS_C9A6CC75D	IWGSC_CSS_6BS_scaff_3044780:1180-3851	alpha-galactosidase a	0.548546	21.1927
Traes_7DL_A9A165E8E	IWGSC_CSS_7DL_scaff_3355672:2226-3062	---NA---	0.240264	9.23235
Traes_7DS_DBD3CC435	7D:2140193-2143459	histidine-containing phosphotransfer protein 1-like	0.208549	7.98227
Traes_2DS_DC6CAE528	2D:12494318-12496727	mlo-like protein 1	0.123977	4.58835
Traes_5DL_034CABEFD	IWGSC_CSS_5DL_scaff_4605602:2134-4031	chalcone synthase	0.245596	8.53077
Traes_3AL_9734D4A76	IWGSC_CSS_3AL_scaff_4059793:0-204	peroxidase 2	1.1457	39.3476
Traes_2AS_BFF54241F	IWGSC_CSS_2AS_scaff_5226094:15410-17399	subtilisin-like protease	0.232477	7.96284
Traes_4DL_909858768	IWGSC_CSS_4DL_scaff_14323455:863-7646	defensin-like protein 1	0.221606	7.52775
Traes_1BL_F026049BC	IWGSC_CSS_1BL_scaff_3838172:0-995	o-methyltransferase zrp4	0.170506	5.75415
Traes_7DS_B4146EF48	7D:2582872-2584347	6 -fructosyltransferase	0.506052	16.8886
Traes_4DL_A74B9AF77	4D:27319464-27325304	dna (cytosine-5)-methyltransferase 1-like	0.0740984	2.43315
Traes_4AL_364F56EDB	IWGSC_CSS_4AL_scaff_7108587:1285-2061	chemocyanin-like protein	0.338319	11.1037
Traes_2DS_E72225729	2D:61127513-61128255	subtilisin-chymotrypsin inhibitor-2a	0.950689	31.1582
Traes_2DL_BF4C00019	IWGSC_CSS_2DL_scaff_300741:0-302	phenylalanine ammonia-lyase	0.821264	24.8787
Traes_5AL_2A7B1750B	5A:99208985-99209652	cortical cell-delineating protein	0.294597	8.92085
Traes_5DL_04461F12F	5D:160400230-160406710	methyl- -binding domain-containing protein 9	0.0470815	1.38497
Traes_6DL_6EC763C47	6D:86230438-86231951	protein nrt1 ptr family -like	0.182614	5.29546
Traes_2AS_D3212BACF	IWGSC_CSS_2AS_scaff_5306489:42690-44123	syn-pimara- -diene synthase	0.172395	4.96023
Traes_3DL_1DA454A9F	IWGSC_CSS_3DL_scaff_6866057:40-536	pathogenesis-related protein	1.20321	32.7832
Traes_7DL_7DBDF8038	IWGSC_CSS_7DL_scaff_3341979:1260-2070	hypothetical protein F775_19617	0.152587	4.11532
Traes_5AL_21ED731A7	IWGSC_CSS_5AL_scaff_1283407:0-219	reticuline oxidase-like protein	0.923783	24.3915
Traes_2AL_FAA384931	IWGSC_CSS_2AL_scaff_6422364:2992-10596	pleiotropic drug resistance protein 4	0.0199338	0.502827
Traes_7DS_1FAB43147	7D:15979927-15980218	bifunctional monodehydroascorbate reductase and carbonic anhydrase nectarin-3	1.13248	28.0654
Traes_2DL_C4E687E83	2D:149463484-149465605	transposon mutator sub-class	0.0608243	1.49244
Traes_5BL_01B2A4A96	IWGSC_CSS_5BL_scaff_4438037:101-640	calreticulin precursor	2.69132	65.7242
Traes_4DS_BD5E598C4	4D:62987104-62987985	a chain lipid binding in rice nonspecific lipid transfer protein-1 complexes from oryza sativa	0.25026	5.89405
Traes_2DS_E45461FE6	IWGSC_CSS_2DS_scaff_5380770:4125-7416	cysteine-rich receptor-like protein kinase 20	0.108994	2.53878
Traes_6AL_E3AACC03A	6A:205965982-205966812	pathogenesis-related protein pr-4-like	0.730044	15.9106
Traes_5DL_90BD9F306	5D:157738446-157739285	chemocyanin-like protein	0.364503	7.75151
Traes_1AS_C1574E3E3	1A:1408312-1411571	serine threonine-protein kinase receptor	0.0443469	0.933641
Traes_7DL_B86B36F67	IWGSC_CSS_7DL_scaff_3340826:5082-6217	wrky transcription factor 2	0.246774	5.10875
Traes_2DL_638947467	IWGSC_CSS_2DL_scaff_9806792:0-348	chemocyanin	1.64069	33.3088
Traes_5DL_9DED182B6	IWGSC_CSS_5DL_scaff_4605835:2323-3575	gnat transcription partial	0.479201	9.6139
Traes_5BS_91BD3E004	IWGSC_CSS_5BS_scaff_168385:2507-3754	pathogenesis-related protein 10	0.153626	2.99307
Traes_4AL_CCA6E7CD4	4A:212072507-212077681	glycoside family 28	0.538662	10.2499
Traes_6DL_128E95046	6D:171477151-171478821	u-box domain-containing protein 23	0.131323	2.44801
Traes_5BL_D02A5BA15	IWGSC_CSS_5BL_scaff_10824280:6583-8188	agmatine coumaroyltransferase-2-like	0.108508	1.97345
Traes_3DL_A0DF0351C	IWGSC_CSS_3DL_scaff_4196315:4-1021	3-oxo-delta( )-steroid 5-beta-reductase	0.77208	13.8538
Traes_2DL_07F08C844	2D:35623851-35624883	cysteine-rich and transmembrane domain-containing protein a-like	0.647583	11.5959
Traes_5AL_076889384	5A:127710081-127710541	chemocyanin precursor	1.0751	19.0622
Traes_7AL_B5E182FD6	7A:173055400-173058581	predicted protein	0.272693	4.67551
Traes_1AS_4499E3652	1A:146556556-146562680	starch synthase iiia	0.0814059	1.39318
Traes_2AL_77043B634	IWGSC_CSS_2AL_scaff_6427577:1402-4752	amylose extender starch-branching partial	1.04016	17.269
Traes_4AL_2C949D942	4A:126509108-126509678	hypothetical protein TRIUR3_16808	0.854986	13.9167
Traes_5AL_CC49FC794	5A:8732802-8735636	multiple c2 and transmembrane domain-containing protein 2-like	0.692757	10.8557
Traes_6DL_5B3132521	6D:174123505-174127621	lrr receptor-like serine threonine-protein kinase	0.0981046	1.53362
Traes_5DL_D9C766B38	IWGSC_CSS_5DL_scaff_4555578:1-1411	luminal-binding protein 3-like	0.132991	2.06713
Traes_5AL_E61FB522E	IWGSC_CSS_5AL_scaff_2766377:1204-1886	hypothetical protein TRIUR3_27227	0.937829	14.3842
Traes_4AL_2DC24CE38	IWGSC_CSS_4AL_scaff_5726188:2-2281	alcohol dehydrogenase adh2a	0.231715	3.46895
Traes_4DS_C179A7CA5	4D:39413733-39416078	alcohol dehydrogenase 3	0.106551	1.56369
Traes_6DL_2D577F980	IWGSC_CSS_6DL_scaff_3325227:0-1633	receptor-like protein kinase precursor	0.384894	5.43132
Traes_3AL_B0D4B56FE	IWGSC_CSS_3AL_scaff_4441521:1388-2546	elicitor-responsive protein 1	0.156161	2.1693
Traes_2DS_57B8EFA62	2D:61054544-61055435	b12d protein isoform x1	1.06813	14.5616
Traes_7BL_9868A774F	IWGSC_CSS_7BL_scaff_6739665:2-302	reticuline oxidase-like protein	0.562648	7.53945
Traes_2AL_965DE57EB	IWGSC_CSS_2AL_scaff_6333734:7971-8849	predicted protein	0.373104	4.93075
Traes_4DL_34762DC69	IWGSC_CSS_4DL_scaff_14311055:6615-7326	universal stress protein a-like protein	0.45589	5.99561
Traes_5DL_9EC9EBA1F	5D:133101672-133102601	gibberellin-regulated protein 2 precursor	1.2686	16.5594
Traes_6DS_233ED2666	6D:10896436-10900749	alpha-galactosidase a	0.575048	7.39282
Traes_2DS_632399075	2D:34863420-34864574	phenylalanine ammonia-lyase	0.218606	2.79595
Traes_4BL_EB0E59B6D	IWGSC_CSS_4BL_scaff_7036526:3817-6581	cbl-interacting protein kinase 10	0.0669187	0.855362
Traes_2DL_F836B678E	2D:145327677-145335011	dna-directed rna polymerase ii subunit 1	0.238391	3.0385
Traes_7AL_3B0FC6F2A	7A:169252358-169255288	homogentisic acid geranylgeranyl transferase	0.300408	3.73618
Traes_2DL_C73AAD171	2D:141425824-141428823	sucrose transport protein sut5-like	0.180207	2.2031
Traes_6BS_D1779449D	6B:29704159-29705094	proline-rich protein 4-like	1.22421	14.9217
Traes_2BL_DD382EF96	IWGSC_CSS_2BL_scaff_8079596:4152-11268	cytochrome p450 87a3	0.0949266	1.15641
Traes_7BL_2C88F06F2	IWGSC_CSS_7BL_scaff_6750866:1329-2225	hat dimerisation domain-containing	0.250525	3.00117
Traes_3AL_8A13B22C7	IWGSC_CSS_3AL_scaff_4230652:10-1080	pleiotropic drug resistance protein 4	0.598639	7.15671
Traes_2AS_9ACCB9C97	IWGSC_CSS_2AS_scaff_5305138:2224-2995	phenylalanine ammonia-lyase	0.743757	8.88996
Traes_1AL_4E84008D2	1A:91718278-91718882	non-specific lipid-transfer protein 2p-like	0.285747	3.40434
Traes_4DS_DE0D4FCF6	4D:1775754-1778000	multicopper oxidase lpr1-like	0.128902	1.52313
Traes_7AS_534BE7702	7A:25394706-25395126	shikimate o-hydroxycinnamoyltransferase-like	0.502177	5.93171
Traes_4DL_7C2B0F74C	4D:114152799-114153438	hypothetical protein F775_09997	0.678129	7.91696
Traes_6DS_A52DF7FE4	IWGSC_CSS_6DS_scaff_493682:2726-4482	proline-rich protein 4-like	5.70851	66.497
Traes_2AS_FE3FAFAE1	IWGSC_CSS_2AS_scaff_5189613:11951-16579	abc transporter c family member 14-like	0.0846539	0.98526
Traes_6AS_A422743F4	6A:35320745-35322108	proline-rich protein 4-like	2.23347	25.6002
Traes_4DL_06C6DB821	4D:106882156-106884774	asparagine synthetase	0.296975	3.3597
Traes_4BL_E9B610B59	IWGSC_CSS_4BL_scaff_7041925:3859-9600	dna (cytosine-5)-methyltransferase drm2	0.0751008	0.83876
Traes_5DS_09D7A479D	5D:16563448-16570069	cation h(+) antiporter 19-like	0.0496402	0.554289
Traes_7DS_E5EC5D7FA	IWGSC_CSS_7DS_scaff_3954758:0-1122	cinnamoyl reductase	0.311101	3.46424
Traes_6BS_0BDACE205	IWGSC_CSS_6BS_scaff_2971039:4349-6012	peroxidase 70	0.498148	5.52812
Traes_7DL_C71C41997	IWGSC_CSS_7DL_scaff_2571071:0-264	predicted protein	1.36217	15.1075
Traes_7BL_0D9074A7E	IWGSC_CSS_7BL_scaff_6511827:15-352	---NA---	4.02368	44.4869
Traes_1AL_07B3AC9EA	IWGSC_CSS_1AL_scaff_3965501:8867-10682	s-type anion channel slah2	0.11318	1.2461
Traes_6AS_FC80B27B1	6A:33738036-33739634	probable f-box protein at4g22030	0.0814533	0.885136
Traes_1DL_CA3D844E5	1D:46229945-46237642	valyl-trna synthetase	0.796397	8.46098
Traes_7BL_3C7D36C54	IWGSC_CSS_7BL_scaff_268016:0-259	pleiotropic drug resistance protein 4	0.86318	9.08624
Traes_7DS_47BE03612	IWGSC_CSS_7DS_scaff_3939893:6173-8026	hypothetical protein TRIUR3_29158	0.936087	9.77418
Traes_4DS_7B0E8D459	IWGSC_CSS_4DS_scaff_2276823:5533-10456	transcription factor ice1	0.11679	1.21686
Traes_2BS_439E3F9A5	IWGSC_CSS_2BS_scaff_5187990:133-1966	lrr receptor-like serine threonine-protein kinase	0.194207	2.01695
Traes_4AL_DD53F5C1B	IWGSC_CSS_4AL_scaff_7159215:1763-2155	alcohol dehydrogenase 3	0.514241	5.13501
Traes_3DS_294EA7477	IWGSC_CSS_3DS_scaff_695911:0-329	abc transporter c family member 3	3.1393	31.0782
Traes_2DS_5DD589A3D	2D:70490113-70491311	loc100284162 precursor	3.12456	30.8814
Traes_5AL_D2023D300	5A:131984173-131985268	transcription factor rf2b	0.328698	3.22466
Traes_2AS_B52F26066	IWGSC_CSS_2AS_scaff_2418291:0-278	phospho-2-dehydro-3-deoxyheptonate aldolase chloroplastic	3.43857	33.553
Traes_5DL_E647A1F14	5D:81938719-81942475	multiple c2 and transmembrane domain-containing protein 2-like	0.285223	2.77346
Traes_2DL_83168C1E0	2D:32162445-32163672	phenylalanine ammonia-lyase	2.86494	27.6473
Traes_2DL_06717449C	IWGSC_CSS_2DL_scaff_5024231:0-213	vacuolar-processing enzyme beta-isozyme	8.13307	77.7366
Traes_7BL_FE5C0A9AB	IWGSC_CSS_7BL_scaff_6737568:1-623	receptor-like protein kinase at3g47110	0.495125	4.67903
Traes_3DL_DF3B892B4	IWGSC_CSS_3DL_scaff_5768038:0-305	glucan endo- -beta-glucosidase giii	1.58814	14.732
Traes_4DL_FB37BA2A91	4D:114622908-114624392	purine permease 3-like	0.216392	2.00331
Traes_7AL_37251CE8A	7A:115470565-115471154	protodermal factor 1-like	3.37256	31.1313
Traes_7DS_5969C1C34	7D:39284033-39284371	pathogenesis-related protein 1-20	3.27873	29.6529
Traes_5AS_4931A4B26	IWGSC_CSS_5AS_scaff_1534544:0-324	invertase inhibitor	1.56209	14.0167
Traes_2DL_130D6031E	2D:29738969-29739465	phenylalanine ammonia-lyase	0.79463	7.08016
Traes_1BL_EB5EF0E56	IWGSC_CSS_1BL_scaff_3906288:236-2603	glucan endo- -beta-glucosidase 13	0.137112	1.21724
Traes_4DL_5293D05C31	IWGSC_CSS_4DL_scaff_14358225:5665-6852	beta-d-xylosidase 7	1.16281	10.2987
Traes_5AL_3B749B14E	5A:119526161-119528894	cell differentiation protein rcd1 homolog	1.4348	12.5916
Traes_1BL_59C7168B0	IWGSC_CSS_1BL_scaff_3893285:163-1334	cell differentiation protein rcd1 homolog	1.25786	11.0083
Traes_7DL_0FED848E3	7D:223735511-223739139	lrr receptor-like serine threonine-protein kinase efr	0.105053	0.905976
Traes_7DL_CF7DB2BF9	7D:112906412-112907549	legume lectins beta domain containing protein	0.255492	2.19289
Traes_4AL_6BC4CD744	IWGSC_CSS_4AL_scaff_7061795:17-1085	bisdemethoxycurcumin synthase-like	2.75601	23.6492
Traes_4AS_D5B28BAD0	IWGSC_CSS_4AS_scaff_5979476:3336-4921	gamma-interferon-inducible lysosomal thiol reductase-like isoform x1	1.01494	8.66858
Traes_5DL_2777A7F49	5D:153037080-153039211	dna-directed rna polymerase ii subunit rpb1	0.0894638	0.760689
Traes_2BL_5CD6FD117	IWGSC_CSS_2BL_scaff_7935396:8766-11862	sucrose transport protein sut5-like	0.112436	0.954007
Traes_4DL_268C3D168	IWGSC_CSS_4DL_scaff_14445637:6732-8112	transcription factor rf2b	0.813103	6.89779
Traes_4DL_0A8B8E69A	IWGSC_CSS_4DL_scaff_14274028:0-238	probable polygalacturonase	22.0961	186.212
Traes_1AL_0121566F8	1A:244421323-244422577	mitochondrial chaperone bcs1-b	1.51715	12.7604
Traes_4DS_7394D3FBE	4D:7343956-7345038	histone h2ax	1.73887	14.4947
Traes_5BS_B07DC23E2	IWGSC_CSS_5BS_scaff_2295097:251-1652	thaumatin-like protein tlp5	0.348709	2.88529
Traes_7BL_0CEFE3AEA	7B:217662162-217662622	predicted protein	3.58426	29.6449
Traes_7AL_BD3769424	7A:133873176-133875429	hypothetical protein TRIUR3_12433	1.39982	11.5079
Traes_7AS_03DDD5B00	IWGSC_CSS_7AS_scaff_110221:0-228	probable polygalacturonase isoform x1	2.90796	23.7072
Traes_6BS_ACA4D4889	6B:10342083-10344208	minor histocompatibility antigen h13	1.2383	10.0355
Traes_2AL_7FC1E9B35	IWGSC_CSS_2AL_scaff_6331903:4022-4729	PREDICTED: uncharacterized protein LOC100845464	0.385064	3.08984
Traes_1DL_80768AB26	1D:131553966-131555657	mitochondrial chaperone bcs1-b	0.189173	1.51608
Traes_1AL_5555CDBAC	IWGSC_CSS_1AL_scaff_3895542:0-212	metacaspase 3	2.81659	22.5457
Traes_5DS_8F312CB951	IWGSC_CSS_5DS_scaff_2214126:943-1834	pathogenesis-related protein 10	0.485207	3.85984
Traes_6AL_FC025F73D	6A:191436970-191439093	xylan arabinosyl transferase	0.690453	5.40894
Traes_7AS_A73083B53	IWGSC_CSS_7AS_scaff_4200961:4081-5280	disease resistant allele xa13	1.39698	10.8003
Traes_2BS_8D88641BC	IWGSC_CSS_2BS_scaff_5236323:1250-3633	hypothetical protein SORBIDRAFT_02g043220	0.986104	7.60323
Traes_2AL_0BDD904BE	IWGSC_CSS_2AL_scaff_6284473:2-1027	wall-associated receptor kinase-like 11	0.229535	1.75843
Traes_2DS_9873F2335	2D:47289988-47293742	cobra-like protein 1	1.20493	9.18907
Traes_4DL_5DADECBE6	IWGSC_CSS_4DL_scaff_14450260:6788-8503	gamma-interferon-inducible lysosomal thiol reductase-like isoform x1	0.515209	3.73532
Traes_6AL_28170CCF0	6A:202639463-202646246	cysteine-rich receptor-like protein kinase 15	0.203374	1.46305
Traes_4DL_4F1282E1A	IWGSC_CSS_4DL_scaff_14308572:1068-4311	calmodulin-binding receptor-like cytoplasmic kinase 2	0.364738	2.6131
Traes_6DL_1E8562513	6D:148603334-148604350	cell wall protein	1.69471	12.1147
Traes_7DL_9EFA6E500	IWGSC_CSS_7DL_scaff_2535677:0-2442	predicted protein	2.33075	16.5954
Traes_1AL_031E97FA1	1A:245688615-245690300	2-aminoethanethiol dioxygenase	1.08094	7.68042
Traes_5DL_7D83C2AB2	IWGSC_CSS_5DL_scaff_650490:9-2173	calreticulin precursor	12.7465	89.5021
Traes_3DL_740865E24	3D:106332947-106335638	lrr receptor-like serine threonine-protein kinase	0.766094	5.32265
Traes_2DL_37D967CFC	2D:26940643-26945232	disease resistance protein rps2	0.244237	1.66191
Traes_4AL_C42E5332E	4A:192892853-192893644	---NA---	2.40286	16.0983
Traes_5BL_FAABCC38A	IWGSC_CSS_5BL_scaff_10790720:19-724	alpha-l-fucosidase 1	4.29006	28.5613
Traes_1AS_83A34BFC8	1A:141457340-141463148	soluble starch synthase iii-2	0.636199	4.23206
Traes_1DL_2B87D1396	IWGSC_CSS_1DL_scaff_2248216:0-4132	probable leucine-rich repeat receptor-like protein kinase at5g49770	0.587042	3.87064
Traes_6BS_B2A928FEA	6B:123475115-123479092	eh domain-containing protein 1-like	0.532376	3.51012
Traes_6DL_4CD7E2BBE	6D:138836319-138838136	xylan arabinosyl transferase	0.53198	3.47943
Traes_1DL_56C09DCA8	1D:111620059-111624461	abc transporter a family member 2-like	1.2328	8.00039
Traes_7DL_8E6EEB79B	7D:205192831-205193891	germin-like protein 5-1	0.830256	5.35
Traes_7BS_D48ECD082	IWGSC_CSS_7BS_scaff_3166176:9241-10388	disease resistant allele xa13	3.20548	20.2284
Traes_1DS_9AE5A76AC	1D:49496175-49499575	probable sucrose-phosphatase 3 isoform x1	1.01062	6.23852
Traes_4AL_1794294B0	4A:150830496-150838480	lysyl-trna synthetase	0.892329	5.48439
Traes_4DL_83EDE466C	IWGSC_CSS_4DL_scaff_14140557:0-370	probable polygalacturonase	10.2657	62.1351
Traes_7DS_30BC9884E	IWGSC_CSS_7DS_scaff_3215351:0-1710	rpm1-interacting protein 4 isoform x1	5.37997	32.011
Traes_1BL_2B7961A65	IWGSC_CSS_1BL_scaff_3857703:2369-6627	heavy metal-associated domain containing protein isoform x1	0.512929	3.01247
Traes_3AL_BFBDB5789	IWGSC_CSS_3AL_scaff_4347476:1135-4913	receptor-like protein kinase at4g00960	0.408848	2.38002
Traes_5DL_CC411EC59	5D:138488553-138492992	cell differentiation protein rcd1 homolog	3.70213	21.475
Traes_4DL_76F6959C5	IWGSC_CSS_4DL_scaff_14166458:0-956	respiratory burst oxidase-b-like protein	11.1853	64.6453
Traes_6DS_CA329F2F6	6D:5365694-5367505	hypothetical protein TRIUR3_34116	1.30477	7.50976
Traes_6DL_5BA85C611	6D:141352706-141354530	gdsl esterase lipase at5g55050-like	0.945007	5.4183
Traes_6BL_07FCFDD8D	6B:140307445-140308876	universal stress protein 7364	2.20344	12.5716
Traes_4AL_CB363FBCA	IWGSC_CSS_4AL_scaff_7061179:3622-4297	chemocyanin-like protein	2.36344	13.4651
Traes_7DL_D4EDAC356	7D:80244510-80249276	monocopper oxidase-like protein sku5	0.707028	3.99289
Traes_2AS_B5CB0D677	IWGSC_CSS_2AS_scaff_5303436:2338-6989	vacuolar-sorting receptor 1-like	1.07131	5.94521
Traes_3DL_F5930F58D	3D:112479224-112480179	glucan endo- -beta-d-glucosidase	10.2443	56.803
Traes_5DL_011018E3C	5D:131579411-131581278	peroxidase 51	0.60755	3.36371
Traes_2BL_7E1AF4D57	IWGSC_CSS_2BL_scaff_8087946:1-2176	vacuolar-processing enzyme beta-isozyme	3.46679	19.0143
Traes_3AL_32643C500	IWGSC_CSS_3AL_scaff_322169:0-538	receptor-like protein kinase hsl1	0.938293	5.14533
Traes_5AL_A671FFD7E	IWGSC_CSS_5AL_scaff_2675461:315-6720	pumilio-family rna-binding domain-containing protein	0.569305	3.11065
Traes_6AL_29B5777D0	6A:192431584-192433132	aba-induced protein	3.87682	20.8379
Traes_1DL_DC879CDBC	1D:132506464-132507886	mitochondrial chaperone bcs1-b	1.83032	9.81025
Traes_1AL_A270BED6E	1A:219082489-219088624	probable leucine-rich repeat receptor-like protein kinase at5g49770	0.559502	2.91099
Traes_5DL_89E65686C	5D:160489949-160493502	cysteine-rich receptor-like protein kinase 15	0.540411	2.80725
Traes_4DL_6A6A0E1E8	IWGSC_CSS_4DL_scaff_13870209:0-1320	cytochrome b561 and domon domain-containing protein at3g25290-like	3.67172	18.5969
Traes_4AS_718C8149C	IWGSC_CSS_4AS_scaff_6014278:2200-3757	burp domain-containing protein 4-like isoform x2	3.44902	17.0514
Traes_2BL_7911433A3	IWGSC_CSS_2BL_scaff_8087535:4713-8073	protein	0.663268	3.27806
Traes_6DL_9AA5F2917	6D:149518862-149520454	aba-induced protein	2.71026	13.1798
Traes_7DL_E1D7A51C8	7D:70295768-70297556	ethylene-responsive transcription factor win1-like	1.19588	5.8064
Traes_4BL_518630DDF	IWGSC_CSS_4BL_scaff_6904836:1-1262	phosphoenolpyruvate carboxykinase	1.47946	7.15978
Traes_7DL_32DE63F32	7D:188398369-188400576	hat dimerisation domain-containing	3.13458	14.7715
Traes_3DL_C426849EA	IWGSC_CSS_3DL_scaff_6953496:385-6564	abc transporter b family member 4	1.497	6.93035
Traes_2DS_28CA50371	2D:66826746-66831736	phenylalanine ammonia-lyase	5.00995	23.0709
Traes_3AL_7658BB10E	IWGSC_CSS_3AL_scaff_4232571:0-729	mitochondrial chaperone bcs1	1.92372	8.85582
Traes_7BL_6EF469A1F	7B:197681047-197684065	lysine histidine transporter 1-like	2.41937	11.0904
Traes_2DL_1CB540BCC	2D:38072508-38074018	chitinase 5-like	13.2756	60.5179
Traes_4AL_D5CB9E356	IWGSC_CSS_4AL_scaff_7113517:1-276	6-phosphogluconate decarboxylating 1-like	7.75319	34.6897
Traes_3DL_7FF5BA66B	IWGSC_CSS_3DL_scaff_4501638:0-344	6-phosphogluconate decarboxylating 1-like	9.64775	43.1543
Traes_3DL_D88CAD32B	IWGSC_CSS_3DL_scaff_5860376:0-205	glucan endo- -beta-d-glucosidase	12.5894	55.8965
Traes_7DL_E585517CC	IWGSC_CSS_7DL_scaff_3370875:0-448	aspartic proteinase nepenthesin-2	5.97466	26.2249
Traes_1AL_2103C5913	IWGSC_CSS_1AL_scaff_3904007:1438-2765	glutathione s-transferase u17-like	1.93056	8.41937
Traes_2AS_E158810C6	IWGSC_CSS_2AS_scaff_5220166:10168-12883	sugar carrier protein c	1.07897	4.64007
Traes_1AL_19817730D	1A:186227285-186229705	PREDICTED: uncharacterized protein LOC100822657	0.535532	2.30301
Traes_7DS_1FF53C667	IWGSC_CSS_7DS_scaff_1713670:0-509	gdsl esterase lipase at5g45910-like	10.6692	45.5665
Traes_3AL_C7FA97859	IWGSC_CSS_3AL_scaff_4446077:2627-9950	1-phosphatidylinositol-3-phosphate 5-kinase	0.794541	3.37217
Traes_4DL_BE50C5130	IWGSC_CSS_4DL_scaff_14329663:4872-9426	protein transport protein sec61 subunit alpha-like	4.34494	18.2413
Traes_7BS_4FBE4B00A	7B:135078522-135083378	small subunit of adp-glucose pyrophosphorylase	6.74956	28.1171
Traes_6DS_9CB9A1BCA	IWGSC_CSS_6DS_scaff_2109764:436-2156	o-methyltransferase zrp4	3.97142	16.5367
Traes_4DS_78D7F1E8E	4D:34743871-34745839	peroxidase 43	2.02657	8.23581
Traes_7DL_F18E38207	7D:81172897-81176046	two-on-two hemoglobin-3	1.22747	4.96934
TRAES3BF234900010CFD_g	v443_2349:34307-38853	4-coumarate: ligase	1.87405	7.5767
Traes_7AS_E2D5BBB00	IWGSC_CSS_7AS_scaff_4110497:3-248	gdsl esterase lipase at5g45910-like	17.4627	70.4427
Traes_1AL_E5E41283E	IWGSC_CSS_1AL_scaff_3977077:950-5047	phosphate dikinase chloroplastic	4.83644	19.0974
Traes_3DL_29859D3EE	3D:95494361-95501105	1-phosphatidylinositol-3-phosphate 5-kinase	0.770219	3.00677
Traes_3DS_28F7D0878	3D:6642792-6643930	short-chain dehydrogenase tic chloroplastic-like	4.38553	16.8149
Traes_5DL_F60F4EED2	IWGSC_CSS_5DL_scaff_4606110:980-3755	cyclin-dependent kinase b1-1	2.85683	10.9025
Traes_5DL_68DF8DF53	IWGSC_CSS_5DL_scaff_4552786:1834-5647	inactive purple acid phosphatase 27	1.09252	4.15496
Traes_6AS_2941E06A0	6A:140856194-140860694	eh domain-containing protein 1-like	0.942052	3.56642
Traes_3DL_E3B38D142	3D:116586505-116587133	6-phosphogluconate decarboxylating	8.77338	32.9707
Traes_4DS_35DD2F4B9	4D:934635-938913	endoplasmic reticulum oxidoreductin-1-like isoform x1	5.11575	19.1446
Traes_2DS_BA429F6E1	2D:15248728-15251965	probable inactive receptor kinase at5g58300	2.05923	7.62931
Traes_7AL_EDC10E140	7A:168799564-168801866	senescence-associated protein 5	13.6119	50.3068
Traes_6AL_93528EEAB	6A:184537873-184538804	cell wall protein	4.98232	18.3224
Traes_5DL_C3D5A5807	5D:106639722-106646140	pumilio-like protein	0.995677	3.65198
Traes_6BL_F321C9050	IWGSC_CSS_6BL_scaff_3898402:0-239	phenylalanine ammonia-lyase	15.6336	56.6221
Traes_2DS_2CCCA54C1	2D:18898211-18899501	root peroxidase	1.68518	6.07753
Traes_7DS_BDB4C8447	IWGSC_CSS_7DS_scaff_3863934:77-629	caffeoyl- o-methyltransferase 1	9.28773	33.4296
Traes_7BS_7222935B8	7B:63420081-63423254	formate mitochondrial	10.2749	36.7511
Traes_5AS_4C84934FE	IWGSC_CSS_5AS_scaff_1479871:1-4176	pyrophosphate--fructose 6-phosphate 1-phosphotransferase subunit alpha-like	5.23446	18.6454
Traes_2BL_17348AA3D	IWGSC_CSS_2BL_scaff_7978279:6313-14426	probable lrr receptor-like serine threonine-protein kinase at1g56130	1.69922	6.02461
Traes_3AL_7476159C8	IWGSC_CSS_3AL_scaff_4336869:2691-6129	triosephosphate cytosolic	5.11253	17.9785
Traes_7AS_21A6B2E11	IWGSC_CSS_7AS_scaff_4250517:0-635	caffeoyl- o-methyltransferase 1	14.5379	49.6279
Traes_6BL_A7A807541	6B:150704912-150705908	aba-induced protein	4.89648	16.4013
Traes_5BL_881FB6FDE	IWGSC_CSS_5BL_scaff_10739201:5-3217	peroxidase 17	3.87843	11.9837
Traes_5BL_CA33BB947	IWGSC_CSS_5BL_scaff_10925003:7797-14955	alpha- glucan phosphorylase l chloroplastic amyloplastic	3.08747	9.4807
Traes_4BL_1C9103753	IWGSC_CSS_4BL_scaff_7013187:23-1271	phosphoenolpyruvate carboxykinase	5.5156	16.9217
Traes_3DS_3CD0E7C53	IWGSC_CSS_3DS_scaff_1285736:0-435	glutathione transferase	18.219	55.4048
Traes_7DS_E6C8AF743	IWGSC_CSS_7DS_scaff_3877787:1-5419	starch synthase ii	12.2515	36.3773
Traes_7AS_53CAFB43A	7A:52346438-52351931	starch synthase iia-a	9.23126	26.1901
Traes_1DL_60AD3A630	IWGSC_CSS_1DL_scaff_2259927:0-8266	protein flug	3.26106	9.17268
Traes_2DL_7788247EE	2D:34127222-34133181	probable lrr receptor-like serine threonine-protein kinase at1g56130	2.01476	5.52789
Traes_2DL_7788247EE	2D:34127222-34133181	probable lrr receptor-like serine threonine-protein kinase at1g56130	2.01476	5.52789
Traes_5DL_FBCE5007F	IWGSC_CSS_5DL_scaff_4561337:2731-8189	2-isopropylmalate synthase a-like	9.29407	22.3151
Traes_5DL_FBCE5007F	IWGSC_CSS_5DL_scaff_4561337:2731-8189	2-isopropylmalate synthase a-like	9.29407	22.3151
Traes_5DL_FBCE5007F	IWGSC_CSS_5DL_scaff_4561337:2731-8189	2-isopropylmalate synthase a-like	9.29407	22.3151
Expressed only in SP
gene Id	locus	annotation	FPKM_SP
Traes_1AS_168A223C91	IWGSC_CSS_1AS_scaff_3267016:0-360	endosperm transfer cell specific pr60 precursor	56.6377
Traes_2BL_41AD532FF	IWGSC_CSS_2BL_scaff_3975495:0-256	---NA---	42.7698
Traes_4AL_C3F98A1DC	IWGSC_CSS_4AL_scaff_3188087:0-135	cysteine proteinase inhibitor 8	32.1645
Traes_1AS_7BE105095	IWGSC_CSS_1AS_scaff_628043:53-245	pyrophosphate-energized vacuolar membrane proton pump	31.9964
Traes_7BL_0AC8B6DFA	7B:226080669-226081310	hypothetical protein F775_30947	25.9474
Traes_7AL_C144CED75	IWGSC_CSS_7AL_scaff_4508157:7062-7701	hypothetical protein TRIUR3_11086	23.6738
Traes_2DL_94610DCB1	IWGSC_CSS_2DL_scaff_9704848:0-156	anthranilate n-benzoyltransferase protein 2	21.8265
Traes_6AL_14782335F	6A:200462274-200463942	aspartic proteinase oryzasin-1	21.3676
Traes_1DL_C484B936F	IWGSC_CSS_1DL_scaff_2063076:1-422	1-deoxy-d-xylulose-5-phosphate chloroplastic	20.2685
Traes_1AS_90677C42C	1A:166103706-166104882	pyrophosphate-energized vacuolar membrane proton pump	16.151
Traes_7DL_B3A383A6B	7D:209967945-209968591	hypothetical protein F775_30947	15.8415
Traes_2DL_C8148E95C	IWGSC_CSS_2DL_scaff_6591082:11-235	protein nrt1 ptr family -like	15.4722
Traes_1DS_EF07A3CBD	1D:33307251-33312049	pyrophosphate-energized vacuolar membrane proton pump	15.3158
Traes_7DL_2E73197CC	7D:155351002-155351734	hypothetical protein F775_42426	15.2036
Traes_6AL_EEE0F24B7	6A:198915777-198917368	aspartic proteinase oryzasin-1-like	14.4525
Traes_3AS_FBC97286E	IWGSC_CSS_3AS_scaff_3401096:0-505	subtilisin-like protease	13.713
Traes_3DS_9632C1F2F	IWGSC_CSS_3DS_scaff_2560649:271-409	germin-like protein	13.2602
Traes_7BL_66EF93012	7B:234914361-234914710	gdsl esterase lipase	13.0861
Traes_2DL_C74AEB90A	IWGSC_CSS_2DL_scaff_2128691:4-194	alpha-glucosidase	12.1355
Traes_2AL_4253F87E2	IWGSC_CSS_2AL_scaff_6385382:5312-6109	hypothetical protein TRIUR3_20494	12.0889
Traes_4BS_B2D45D605	IWGSC_CSS_4BS_scaff_3876902:1-224	hypothetical protein F775_31008	11.4799
Traes_3AL_0D1B2D925	IWGSC_CSS_3AL_scaff_4264299:3321-3843	mini zinc finger protein 3-like	10.8853
Traes_5DL_11B81FEA2	5D:159188179-159188903	beta- insoluble isoenzyme 4	10.1094
Traes_7BS_4DBCF2E29	7B:14017357-14017512	---NA---	10.0385
Traes_7DS_AAF9EF554	IWGSC_CSS_7DS_scaff_3895022:6505-7274	hypothetical protein TRIUR3_11601	9.86262
Traes_5DL_7F513CEB7	IWGSC_CSS_5DL_scaff_4495237:5481-7521	hypothetical protein F775_06355	9.69374
Traes_1DS_8143B0046	IWGSC_CSS_1DS_scaff_1877974:57-229	endoglucanase 14	9.55713
Traes_2AS_52AB69ED9	IWGSC_CSS_2AS_scaff_5183072:0-1096	hypothetical protein F775_20244	9.5155
Traes_7DS_17E147619	7D:8495874-8496842	stem 28 kda glycoprotein	9.2531
Traes_5DL_A8D42B14C	5D:159139642-159143203	beta- insoluble isoenzyme 4	9.07494
Traes_2DL_D11B74156	IWGSC_CSS_2DL_scaff_8674386:3-535	alpha-glucosidase	8.9263
Traes_6DS_AC492645C	6D:12628970-12629507	endoglucanase 11	8.91918
Traes_7BL_12F2DEEC5	7B:176136832-176137056	cysteine proteinase inhibitor 7	8.81984
Traes_6AL_1DB4C1ABA	6A:200631227-200632002	hypothetical protein F775_24835	8.07793
Traes_5BL_15D70D9A1	IWGSC_CSS_5BL_scaff_10859930:3231-4570	hybrid signal transduction histidine kinase i	7.31121
Traes_2DL_DF2F64147	IWGSC_CSS_2DL_scaff_9760503:3-753	12-oxophytodienoate reductase 2	7.24464
Traes_4DS_B563336E9	IWGSC_CSS_4DS_scaff_2289660:7003-7532	oxalate oxidase gf-	7.17514
Traes_7BL_AFEB10182	7B:234913245-234914252	gdsl esterase lipase	6.97227
Traes_2DL_14E458B97	IWGSC_CSS_2DL_scaff_9803881:2-564	agmatine partial	6.76822
Traes_2DL_3A131CA0B	IWGSC_CSS_2DL_scaff_9633966:0-293	---NA---	6.72628
Traes_2DL_D5B991ECD1	IWGSC_CSS_2DL_scaff_4297241:0-213	oleosin 16 kda	6.58089
Traes_5DL_B511EE5E8	5D:156679219-156679440	4-hydroxyphenylacetaldehyde oxime monooxygenase-like	6.54059
Traes_4DS_FBA13E320	4D:48078515-48080041	aspartic proteinase nepenthesin-2-like	6.46032
Traes_3DL_0CA0B746D	IWGSC_CSS_3DL_scaff_6910447:2493-2811	glucan endo- -beta-glucosidase gii	6.34875
Traes_1DS_61EC6F6AD	IWGSC_CSS_1DS_scaff_1901309:3737-4147	hypothetical protein TRIUR3_29969	6.31614
Traes_2DL_7C330B1AA	IWGSC_CSS_2DL_scaff_6777619:1-253	aromatic-l-amino-acid decarboxylase	6.19079
Traes_3AL_F42853DA5	IWGSC_CSS_3AL_scaff_3931116:1-300	low quality protein: homeobox-leucine zipper protein roc9-like	5.93434
Traes_5DL_C5D9E96D4	5D:77336679-77338081	prolamin bindng factor	5.88115
Traes_7DL_1916B1C53	7D:222137557-222139037	gdsl esterase lipase	5.82819
Traes_1DL_9AD7591DF	IWGSC_CSS_1DL_scaff_2243101:11384-12127	hypothetical protein F775_11991	5.68183
Traes_2AS_9711A3BEE	IWGSC_CSS_2AS_scaff_1864339:0-206	phenylalanine ammonia-lyase	5.56576
Traes_1DS_80B4AB0EF1	IWGSC_CSS_1DS_scaff_343449:0-201	-	5.50646
Traes_2AL_3D296E82B	IWGSC_CSS_2AL_scaff_3212906:2-429	polyphenol oxidase	5.48437
Traes_3AL_415FE578A	IWGSC_CSS_3AL_scaff_839281:5-315	Laccase-19	5.35646
Traes_3DS_0E3303DED	IWGSC_CSS_3DS_scaff_2595087:1344-2165	germin-like protein	5.20177
Traes_3DL_5AAD5DBE1	3D:117825803-117826476	o-methyltransferase zrp4	5.20046
Traes_1AS_CA75913B6	IWGSC_CSS_1AS_scaff_3259607:3100-3961	homeobox-leucine zipper protein roc8-like	5.07808
Traes_7DS_6F74E313D	IWGSC_CSS_7DS_scaff_2015827:0-226	aldose 1-epimerase-like	5.01525
Traes_7AL_0F704586B	IWGSC_CSS_7AL_scaff_4460465:12150-12820	defensin-like protein 73	4.72259
Traes_7DL_6B3257C57	IWGSC_CSS_7DL_scaff_2162556:11-203	reticuline oxidase-like protein	4.62056
Traes_2DL_33EC197D7	2D:33777195-33778180	glutathione s-transferase gstf1	4.58479
Traes_1AS_24698E890	1A:105800343-105801270	pyrophosphate-energized vacuolar membrane proton pump	4.55555
Traes_6AS_EE8C37602	6A:23568509-23570421	endoglucanase 11	4.49067
Traes_2AS_056ADB1BE	IWGSC_CSS_2AS_scaff_5142111:9-264	germin-like protein 8-5	4.38776
Traes_1BL_0C80CA52E	IWGSC_CSS_1BL_scaff_3861881:2-940	subtilisin-like protease	4.38514
Traes_5DS_CA6A5246B	5D:8316253-8317796	alpha-galactosidase	4.2926
Traes_2DS_3D8682A7A	IWGSC_CSS_2DS_scaff_107321:0-1385	subtilisin-like protease	4.27205
Traes_3AL_4B362FC64	IWGSC_CSS_3AL_scaff_4290719:12-347	hypothetical protein F775_30314	4.26233
Traes_1BL_5763093BF	IWGSC_CSS_1BL_scaff_3916619:18-524	subtilisin-like protease	4.1321
Traes_7DS_B44B0E717	IWGSC_CSS_7DS_scaff_3139935:0-316	aspartic proteinase nepenthesin-2	4.0062
Traes_2DS_4DEB4BB3D	2D:4763845-4765200	cytochrome p450 99a2-like	3.92441
Traes_7BS_36E05402F	7B:17626681-17627356	aldose 1-epimerase-like	3.78996
Traes_6AL_5A1E4E547	6A:198848726-198850505	aspartic proteinase oryzasin-1	3.74771
Traes_6BS_C53202201	6B:131694631-131695268	transcription factor bhlh95-like	3.67082
Traes_3AS_05D000672	IWGSC_CSS_3AS_scaff_1333443:0-433	peroxidase 4	3.64872
Traes_6AL_92A9271C5	6A:199923533-199924856	aspartic proteinase oryzasin-1-like	3.61536
Traes_1DL_890F4E6B8	IWGSC_CSS_1DL_scaff_1294316:6-252	hypothetical protein TRIUR3_11340	3.52361
Traes_5AL_75CB8217C	5A:115191069-115191787	nac domain-containing protein 42	3.49598
Traes_7DS_84D37359D	IWGSC_CSS_7DS_scaff_3964786:451-782	l-type lectin-domain containing receptor kinase -like	3.49569
Traes_3DL_E94842F5B	IWGSC_CSS_3DL_scaff_4560888:5-222	peroxidase 15	3.41867
Traes_5BL_D18B24652	IWGSC_CSS_5BL_scaff_10739018:4144-5266	harpin-induced family	3.39482
Traes_6DS_7197A7D59	6D:7718533-7719735	sexual differentiation process protein isp7	3.35013
Traes_4AS_A79A68739	IWGSC_CSS_4AS_scaff_5944250:1793-2746	transcription factor myb44-like	3.30915
Traes_1AL_1DF69D6C6	IWGSC_CSS_1AL_scaff_3175433:90-588	probable serine threonine-protein kinase samkc	3.26639
Traes_7AL_2096BB4DF	7A:176395154-176395388	starch branching enzyme 1	3.14927
Traes_7AL_DB59DF808	7A:156963743-156964245	hypothetical protein F775_27143	3.13868
Traes_3DL_8AAFB7B06	3D:86091403-86095021	homeobox-leucine zipper protein tf1	3.13152
Traes_2AS_8F32006DE	IWGSC_CSS_2AS_scaff_5294836:3193-5047	cytochrome p450 99a2-like	3.08086
Traes_5DL_C2AF4643C	5D:144435362-144436780	hybrid signal transduction histidine kinase i	3.00107
Traes_7AL_B9FB00BBC	7A:142844633-142845342	hypothetical protein TRIUR3_24082	2.96901
Traes_4AL_D4CF5F4BD	4A:172781466-172782807	lysine-specific demethylase 5b	2.93718
Traes_5AL_548A1BD27	IWGSC_CSS_5AL_scaff_2680644:0-306	purple acid phosphatase isoform a	2.8967
Traes_7DL_B80093097	7D:74526589-74526803	peroxidase 52	2.83938
Traes_5DL_7188CE002	IWGSC_CSS_5DL_scaff_4550025:604-1874	protein srg1	2.83533
Traes_2DL_7C58FC3E3	IWGSC_CSS_2DL_scaff_422744:45-220	peptide transporter ptr2	2.66746
Traes_2AL_A45F6AEBE	IWGSC_CSS_2AL_scaff_6334291:2222-3734	peroxidase 12	2.64262
Traes_7BL_26A2CE596	IWGSC_CSS_7BL_scaff_6482619:3938-4345	luminal-binding protein 5	2.62308
Traes_7DS_A07050CB8	IWGSC_CSS_7DS_scaff_3953255:1-265	nuclear transcription factor y subunit b-6	2.62218
Traes_4DS_03ABB2A80	4D:52397662-52399704	auxin-responsive protein iaa29	2.58816
Traes_6BS_E1EE5FA4A1	6B:5383075-5384249	sexual differentiation process protein isp7	2.57614
Traes_2DS_A67DAF459	IWGSC_CSS_2DS_scaff_5354413:906-2342	cell differentiation protein rcd1 homolog	2.53003
Traes_7AS_FD974A17F	IWGSC_CSS_7AS_scaff_4051179:3-447	transcription factor gamyb	2.45305
Traes_2AL_D92191AB0	IWGSC_CSS_2AL_scaff_2082003:1-219	hypothetical protein F775_22795	2.4435
Traes_1AS_8E8E8C629	IWGSC_CSS_1AS_scaff_3286726:123-789	pyrophosphate-energized vacuolar membrane proton pump	2.4212
Traes_7BS_165AAC97C	7B:13070774-13071325	aldose 1-epimerase	2.33242
TRAES3BF266500010CFD_g	v443_2665:10713-10946	---NA---	2.27778
Traes_1AS_14E2472DB	1A:14469396-14469874	endosperm transfer cell specific pr60 precursor	2.15017
Traes_5DL_61548F4A1	5D:107156876-107158166	protein srg1	2.1354
Traes_6BL_F027ABE68	IWGSC_CSS_6BL_scaff_4280828:0-1456	PREDICTED: laccase-19-like	2.12961
Traes_6BL_D86BBD67B	IWGSC_CSS_6BL_scaff_4335911:55-568	peptide transporter ptr2	2.10102
Traes_3AS_B32597BFD	IWGSC_CSS_3AS_scaff_2547230:0-205	gdsl esterase lipase	2.09603
Traes_7AS_2526F2242	IWGSC_CSS_7AS_scaff_4220972:1-802	aromatic-l-amino-acid decarboxylase	2.07865
Traes_7DS_B99710EAD	IWGSC_CSS_7DS_scaff_3828897:0-617	aldose 1-epimerase-like	2.05031
Traes_2AL_24740AC23	IWGSC_CSS_2AL_scaff_6327530:2579-3467	glutathione s-transferase	2.01176
Traes_4BS_7D68271D6	IWGSC_CSS_4BS_scaff_4888617:1234-1471	germin-like protein 8-5	1.96683
Traes_6BL_2A1E248A5	6B:191641176-191643739	hypothetical protein F775_20244	1.92284
Traes_7AL_B17CA28E3	7A:176392403-176395030	starch branching enzyme 1	1.91629
Traes_7BL_5AFBD701D	7B:246571721-246572435	starch branching enzyme i	1.88943
Traes_4BL_03873D07C	IWGSC_CSS_4BL_scaff_7035320:4330-5108	germin-like protein 8-5	1.86168
Traes_3AL_F0A33E9DD	IWGSC_CSS_3AL_scaff_2362139:514-840	peroxidase 15	1.82869
Traes_7DS_A1673EBA1	7D:86838146-86839376	nuclear transcription factor y subunit b-6	1.81778
Traes_4DS_ABCFAB135	IWGSC_CSS_4DS_scaff_1044397:0-292	germin-like protein 3	1.72186
Traes_7BL_D5E96B3C6	IWGSC_CSS_7BL_scaff_6507541:411-1012	cell number regulator 2-like isoform x2	1.7126
Traes_7DS_D01759F78	IWGSC_CSS_7DS_scaff_1591289:31-237	polygalacturonase inhibitor	1.70081
Traes_7BL_1AB53A2AF	7B:240274899-240278951	purple acid phosphatase precursor	1.68801
Traes_5BL_034308EEC	IWGSC_CSS_5BL_scaff_10909876:1176-1593	hypothetical protein F775_32389	1.68323
Traes_7DL_27DD8B6C0	7D:213670622-213671136	hypothetical protein F775_27143	1.67183
Traes_6AL_A89445431	6A:180414890-180415181	auxin-induced protein 5ng4	1.67054
Traes_2BS_324A35F16	IWGSC_CSS_2BS_scaff_5184025:2503-4998	cytochrome p450 85a1	1.66146
Traes_1DL_BB7630B9E	1D:129539833-129540473	subtilisin-like protease	1.6284
Traes_5AL_61A545DCD	IWGSC_CSS_5AL_scaff_2757932:0-462	germin-like protein 8-5	1.624
Traes_3AL_624E13D46	IWGSC_CSS_3AL_scaff_4330519:11-545	bzip type transcription factor 5	1.61726
Traes_7DL_36EDC8CF4	7D:200833757-200833997	luminal-binding protein 3-like	1.57609
Traes_2DS_9D935DB2E	IWGSC_CSS_2DS_scaff_5365061:9412-11032	dd1a protein	1.57075
Traes_3DS_6A6AA15FF	IWGSC_CSS_3DS_scaff_2584610:30-474	xyloglucan endotransglucosylase hydrolase protein 2	1.56532
Traes_1BS_E114131BB	IWGSC_CSS_1BS_scaff_3458865:10-443	hypothetical protein TRIUR3_29969	1.52684
Traes_2DL_4416C3D7B	IWGSC_CSS_2DL_scaff_9709360:18-375	two-component response regulator arr12	1.50886
Traes_6AL_691F5142C	IWGSC_CSS_6AL_scaff_5509607:0-357	phenylalanine ammonia-lyase	1.47521
Traes_7AL_66779BB7C	7A:93693316-93695085	abscisic acid receptor pyl8-like	1.42541
Traes_2DL_77FEB7329	IWGSC_CSS_2DL_scaff_9836672:8236-8569	glutathione s-transferase	1.42243
Traes_7DS_F92B8F434	IWGSC_CSS_7DS_scaff_3684372:0-298	laccase-9	1.38959
Traes_5AL_BB882441D	IWGSC_CSS_5AL_scaff_2787429:7566-8090	protein nrt1 ptr family -like	1.33743
Traes_3AS_67064ECA9	IWGSC_CSS_3AS_scaff_3443099:13-692	subtilisin-like protease	1.30974
Traes_2DL_0C715B3A0	IWGSC_CSS_2DL_scaff_2588191:2-233	o-methyltransferase zrp4	1.30453
Traes_5AL_65919E12B	IWGSC_CSS_5AL_scaff_172037:2-256	germin-like protein 4	1.27712
Traes_7AS_422BE301B	7A:18286523-18287636	subtilisin-like protease	1.23976
Traes_5AL_89356A222	5A:117999918-118000241	pathogenesis-related protein 1-8	1.23499
Traes_7AS_0D2D3DA10	7A:40407293-40407643	protein cup-shaped cotyledon 2	1.23337
Traes_7AS_458B5662C	7A:19656450-19656918	transcription factor gamyb	1.23304
Traes_3AL_9D75C1407	IWGSC_CSS_3AL_scaff_3218729:0-227	unnamed protein product	1.22851
Traes_7AL_F07B5EBC5	7A:168686406-168687971	gdsl esterase lipase	1.21776
Traes_7DL_AC37D2EF4	7D:232560917-232561433	skp1-like protein 1b	1.20177
Traes_7AS_5788D3477	IWGSC_CSS_7AS_scaff_4247430:2007-2535	hypothetical protein TRIUR3_11601	1.20125
Traes_5DL_12990304C	IWGSC_CSS_5DL_scaff_3372572:84-676	subtilisin-like protease	1.17801
Traes_4AL_CD68C12EF	4A:130935544-130937270	auxin-responsive protein iaa29	1.17098
Traes_7AS_C40E8199C	IWGSC_CSS_7AS_scaff_4208434:102-985	subtilisin-like protease	1.1518
Traes_2BS_F1C33A33C	IWGSC_CSS_2BS_scaff_77981:0-335	lysine-specific demethylase 5b	1.13402
Traes_3AS_1C4870CDE	IWGSC_CSS_3AS_scaff_3326250:5-485	dna helicase ino80	1.12223
Traes_6BS_2291F7F98	6B:22363997-22364356	ethylene-responsive transcription factor 1	1.11247
Traes_2AL_2F62489E3	IWGSC_CSS_2AL_scaff_6437335:2007-2369	hypothetical protein TRIUR3_29969	1.09723
Traes_7AS_DF9A9B7BF1	7A:6824561-6824927	avenin-like protein	1.07754
Traes_2BL_33E5CFD18	IWGSC_CSS_2BL_scaff_7955868:19425-20514	protein	1.07676
Traes_3AS_1292C0D6B	IWGSC_CSS_3AS_scaff_3443098:13-786	subtilisin-like protease	1.05234
Traes_4DS_9E574D445	4D:5928338-5931059	alanyl-trna mitochondrial	1.05145
Traes_2DL_3D69D00EB	IWGSC_CSS_2DL_scaff_9738900:2-750	tricetin 3 -o-trimethyltransferase-like	1.04426
Traes_2DL_2EFC32F77	IWGSC_CSS_2DL_scaff_7995073:2-502	glutelin type-a 1-like	1.02435
Traes_7BS_111AAD012	IWGSC_CSS_7BS_scaff_3018002:597-1574	subtilisin-like protease	1.00325
Traes_7BL_92676B214	7B:245201476-245202578	starch branching enzyme 1	0.99763
Traes_5BL_FBC01D590	IWGSC_CSS_5BL_scaff_10917842:1254-2825	lysine-specific demethylase 5b	0.987232
Traes_7DS_1ED94344B	IWGSC_CSS_7DS_scaff_3960237:660-892	12-oxophytodienoate reductase 2	0.982397
Traes_4DS_7080C8822	IWGSC_CSS_4DS_scaff_2294992:16657-17840	oleosin 18 kda	0.972593
Traes_7AS_B3C13824A	IWGSC_CSS_7AS_scaff_4113188:11-775	beta-fructofuranosidase 1	0.964499
Traes_7AS_13803E495	IWGSC_CSS_7AS_scaff_1925261:9-252	mediator of rna polymerase ii transcription subunit 33a-like isoform x1	0.953221
Traes_3DS_9625D3639	IWGSC_CSS_3DS_scaff_2544972:0-1949	pyruvate decarboxylase 1-like	0.938352
Traes_3AL_8DA632616	IWGSC_CSS_3AL_scaff_4114265:12-402	amino acid carrier	0.934804
Traes_7DS_9A0A2A1F9	IWGSC_CSS_7DS_scaff_3849448:1-884	aldose 1-epimerase	0.893511
Traes_5BL_183A36BAC	IWGSC_CSS_5BL_scaff_10924485:1116-3541	spz1a_wheat ame: full=serpin-z1a ame: full= 1a ame: full=wsz1a short=wsz1 ame: full=wszci	0.893237
Traes_3AL_C8E529EE5	IWGSC_CSS_3AL_scaff_4454534:25-707	bzip type transcription factor 5	0.892215
Traes_7DS_BE57633A8	7D:9815503-9815815	hypothetical protein F775_14070	0.862619
Traes_4DS_03BBD33EB	4D:1593446-1595727	maf-like expressed	0.834902
Traes_6BS_96BBFCC97	6B:30806503-30807440	homeobox-leucine zipper protein roc8	0.83301
Traes_6AS_36BCCE63D	6A:5598190-5600505	subtilisin-like protease	0.829516
Traes_6AS_C55463572	IWGSC_CSS_6AS_scaff_4412053:11238-15732	casp-like protein 5a3	0.825692
Traes_4DL_3A14D06D5	IWGSC_CSS_4DL_scaff_7339967:0-259	---NA---	0.822385
Traes_7AS_7AD539041	7A:6005532-6006776	glutathione s-transferase	0.809843
Traes_7DS_2D21E4C27	IWGSC_CSS_7DS_scaff_3874887:0-1301	lac9_orysj ame: full= laccase-9 ame: full=benzenediol:oxygen oxidoreductase 9 ame: full=diphenol oxidase 9 ame: full=urishiol oxidase 9 flags: precursor	0.794687
Traes_4AL_1003DC98C	IWGSC_CSS_4AL_scaff_7156407:1116-1485	---NA---	0.784805
Traes_5DL_34500E36F	5D:157215927-157216622	4-hydroxyphenylacetaldehyde oxime monooxygenase-like	0.760058
Traes_4AL_F741E66BB	IWGSC_CSS_4AL_scaff_5640705:3286-3721	skp1-like protein 1b	0.745323
Traes_7BS_DFFC49A51	7B:102502284-102504257	bifunctional aminoacyl-trna synthetase	0.7139
Traes_2DL_F0F35E066	2D:31402502-31403410	lrr receptor-like serine threonine-protein kinase	0.709918
Traes_6BL_72F694AFE	IWGSC_CSS_6BL_scaff_4207624:0-3732	probable potassium transporter 16	0.707771
Traes_2DL_B160C799E	2D:147897941-147898820	1-deoxy-d-xylulose-5-phosphate chloroplastic	0.704599
Traes_7BS_EE7F4C66B	IWGSC_CSS_7BS_scaff_3090678:1-1157	subtilisin-like protease	0.675677
Traes_6BS_F80636902	IWGSC_CSS_6BS_scaff_2927982:453-1025	lysine-specific demethylase 5b	0.669496
Traes_7BL_FBA8B70B0	IWGSC_CSS_7BL_scaff_6748933:2-601	serine carboxypeptidase-like 51	0.664807
Traes_2BL_FF2BB4801	IWGSC_CSS_2BL_scaff_757500:0-753	ga3- partial	0.661023
Traes_4DS_26BB723C8	IWGSC_CSS_4DS_scaff_2326299:3527-6279	wat1-related protein at5g64700-like	0.638951
Traes_7DS_9D51710FD	7D:9508132-9508570	fructan:fructan 1-fructosyltransferase	0.635966
Traes_4DL_D41CB81EA	4D:114274001-114274557	transcription factor myb44-like	0.635346
Traes_6AL_199354A39	6A:184156594-184157606	laccase family protein	0.629704
Traes_4AL_E820DAEF6	IWGSC_CSS_4AL_scaff_7132412:1-640	hypothetical protein TRIUR3_09370	0.619439
Traes_3DL_E21790878	3D:90533951-90535136	protein abscisic acid-insensitive 5	0.608429
Traes_7DL_3640B95AB	7D:221118599-221122938	two-component response regulator arr12	0.596853
Traes_7AL_F98574B62	7A:161837371-161838156	protein transparent testa 12	0.595682
Traes_7AL_7AE3D8273	7A:88924690-88925276	tetrahydrocannabinolic acid synthase-like	0.589445
Traes_2BS_041F2A9B3	IWGSC_CSS_2BS_scaff_5177828:3756-6421	serine threonine-protein kinase receptor	0.586598
Traes_2BL_33CDC0947	IWGSC_CSS_2BL_scaff_7962776:3222-4386	probable alpha-glucosidase os06g0675700	0.586489
Traes_4BL_E901A3214	IWGSC_CSS_4BL_scaff_775785:2-344	germin-like protein 8-5	0.582281
Traes_5AS_FF4CA3285	IWGSC_CSS_5AS_scaff_1467125:2-949	transposon en spm sub-class	0.578742
Traes_7AS_3D71F1746	7A:17875052-17877958	subtilisin-like protease	0.578169
Traes_2BL_F77906414	IWGSC_CSS_2BL_scaff_8030377:3556-6078	glutathione s-transferase	0.569185
Traes_6BS_31A878D4E	IWGSC_CSS_6BS_scaff_16554:297-770	peroxidase 45	0.568322
Traes_6AL_FED9A6521	6A:166399686-166400445	peptide transporter ptr2	0.567805
Traes_7AS_F4DDF4C9B	IWGSC_CSS_7AS_scaff_4187652:19-1221	aromatic-l-amino-acid decarboxylase	0.565532
Traes_7AS_B97797583	IWGSC_CSS_7AS_scaff_4242938:1128-1893	predicted protein	0.55712
Traes_5DL_AA162F001	IWGSC_CSS_5DL_scaff_4603715:2-1188	f-box protein at1g50870	0.552816
Traes_4BL_B042BDFC1	IWGSC_CSS_4BL_scaff_7035020:3318-4139	protein phosphatase 2c 31	0.528642
Traes_5DL_EF79C675F	5D:153891534-153892965	probable aldo-keto reductase 2	0.527531
Traes_7DS_61883E123	7D:28490159-28490876	hypothetical protein TRIUR3_21547	0.512829
Traes_1AS_901EDBCC0	1A:105412235-105413235	probable strigolactone esterase d14	0.510796
Traes_3DS_F5BB3DE16	IWGSC_CSS_3DS_scaff_2558768:1-569	receptor-like protein kinase	0.506537
Traes_7AL_581D012D2	7A:169806440-169806919	two-component response regulator arr12	0.504347
Traes_5DL_E7ADAD6E8	IWGSC_CSS_5DL_scaff_4607178:17805-18482	u uitin family member	0.501406
Traes_7DS_FE529A97E	IWGSC_CSS_7DS_scaff_3893490:4819-7853	subtilisin-like protease	0.500178
Traes_5AL_BF8DB0900	IWGSC_CSS_5AL_scaff_2787429:5993-7010	protein nrt1 ptr family -like	0.488189
Traes_6DS_F94515540	6D:4028722-4030269	skp1-like protein 1b	0.483367
Traes_6DL_874BC4C40	6D:117471607-117472788	nitrate transporter nrt1	0.482871
Traes_7DS_0DCEF1F8D	IWGSC_CSS_7DS_scaff_3860347:4140-5232	hypothetical protein TRIUR3_09370	0.481166
Traes_6DL_14DF1A5E4	6D:145409269-145410279	basic blue	0.481095
Traes_7BL_7C656726C	IWGSC_CSS_7BL_scaff_6656088:0-918	auxin-induced protein 5ng4	0.476349
Traes_1AL_2428A86D0	1A:247972921-247974213	hybrid signal transduction histidine kinase i	0.465307
Traes_2BL_D5B7C1598	IWGSC_CSS_2BL_scaff_8086109:0-539	germin-like protein 8-5	0.459906
Traes_1DL_C774A8BC6	1D:135016167-135017520	hybrid signal transduction histidine kinase i	0.454082
Traes_6BL_BB45AAB67	IWGSC_CSS_6BL_scaff_4350750:1054-1472	snf2 domain-containing protein classy 3-like	0.43205
Traes_6AS_073F38977	IWGSC_CSS_6AS_scaff_3466097:696-2133	protein srg1	0.429572
Traes_6BL_C5EA9C0A3	IWGSC_CSS_6BL_scaff_4368985:0-449	omega-6 fatty acid endoplasmic reticulum isozyme 2	0.408875
Traes_3AS_4AB38E642	IWGSC_CSS_3AS_scaff_3305507:1-712	germin-like protein	0.397156
Traes_6AL_652E2B375	6A:198835042-198836375	aspartic proteinase oryzasin-1	0.395923
Traes_7DS_9B1872FDB	IWGSC_CSS_7DS_scaff_3905095:4239-6480	mono- and diacylglycerol lipase	0.393277
Traes_6DL_1F3E2EB62	6D:169660390-169665476	cysteine-rich receptor-like protein kinase 15	0.392717
Traes_2DL_453665C71	2D:146269407-146270276	1-deoxy-d-xylulose-5-phosphate chloroplastic	0.383452
Traes_7BL_878905ABA	IWGSC_CSS_7BL_scaff_2442076:13-478	lrr receptor-like serine threonine-protein kinase	0.380664
Traes_2AS_E1C5E1CF3	IWGSC_CSS_2AS_scaff_5293129:1205-2905	syn-copalyl diphosphate synthase	0.380648
Traes_2AS_A36663CEC	IWGSC_CSS_2AS_scaff_5305214:6427-10273	dd1a protein	0.380044
Traes_5DS_9287AE34E	5D:2620158-2621434	ent-kaurenoic acid oxidase 1	0.3795
Traes_4BL_4E682726A	IWGSC_CSS_4BL_scaff_7012788:776-3296	Os08g0522100	0.375559
Traes_2DL_3757D78B3	2D:75152976-75155327	nac domain-containing protein 8	0.374238
Traes_5AL_B79D1805D	5A:29841926-29842401	hypothetical protein F775_52412	0.369666
Traes_2AS_EFE57A1E3	IWGSC_CSS_2AS_scaff_5278405:1960-4046	syn-copalyl diphosphate synthase	0.368259
Traes_2DS_D85D62AD6	2D:51998702-52001861	gdsl esterase lipase	0.364823
TRAES3BF265200020CFD_g	v443_2652:13441-15393	cytochrome p450 71c4	0.362306
Traes_4BL_C19E677A3	IWGSC_CSS_4BL_scaff_7041682:1861-2762	germin-like protein 8-5	0.356494
Traes_4AL_73DC7752E	4A:173105422-173106857	probable indole-3-pyruvate monooxygenase yucca10	0.354675
Traes_1DS_C2A714DAA	1D:34108189-34109532	peroxidase 5	0.35158
Traes_4DS_AB2BEFAB3	IWGSC_CSS_4DS_scaff_856251:7196-7791	ethylene-responsive transcription factor erf096-like	0.345445
Traes_3AL_DB186F6AC	IWGSC_CSS_3AL_scaff_4451956:1950-4193	hypothetical protein TRIUR3_09910	0.344953
Traes_4DL_D7E96ABA9	4D:35656242-35657113	glyoxalase family expressed	0.341032
Traes_5DL_32A9B595B	5D:99167378-99168684	oleosin 16 kda	0.337534
Traes_2AL_EE7CA0809	IWGSC_CSS_2AL_scaff_6337582:3415-3947	histone h4	0.335735
Traes_4BS_48B386606	IWGSC_CSS_4BS_scaff_4898007:1147-1975	germin-like protein 8-5	0.324742
Traes_6AL_D7175AB99	IWGSC_CSS_6AL_scaff_5833944:586-2824	pectinesterase pectinesterase inhibitor 35	0.322387
Traes_5BL_50E133EB1	IWGSC_CSS_5BL_scaff_10887874:1339-2754	lysine-specific demethylase 5b	0.322002
Traes_7AS_A04A91BA1	7A:33714483-33715165	anthocyanin 3 -o-beta-glucosyltransferase	0.31417
Traes_6DL_2F14F99C2	IWGSC_CSS_6DL_scaff_3232136:189-3442	dna-directed rna polymerases iv and v subunit 4	0.306221
Traes_4AL_71CD6D929	IWGSC_CSS_4AL_scaff_7172747:2603-3284	oxalate oxidase gf-	0.303669
Traes_5DL_B8863E2E0	IWGSC_CSS_5DL_scaff_4519737:5303-5768	receptor-like protein kinase hsl1	0.30162
Traes_5AS_8C24B3F76	IWGSC_CSS_5AS_scaff_1474856:784-1235	cell division protein aaa atpase family	0.300256
Traes_1DL_FB6579D2E	IWGSC_CSS_1DL_scaff_2251676:10214-12703	disease resistance rpp8-like protein 4	0.295294
Traes_2DS_2CFCF2EB8	2D:1646191-1647664	hypothetical protein F775_12643	0.294062
Traes_7AS_F9A16EC34	IWGSC_CSS_7AS_scaff_4193555:297-1252	probable l-type lectin-domain containing receptor kinase	0.285686
Traes_5DL_5B423AA28	5D:156944460-156946514	tropinone reductase-like protein	0.282176
Traes_1BS_124281920	IWGSC_CSS_1BS_scaff_3481646:558-3433	predicted protein	0.281601
Traes_7AS_E776320F5	7A:22359201-22360342	alcohol dehydrogenase superfamily protein	0.280422
Traes_4BL_30DF28795	IWGSC_CSS_4BL_scaff_6990268:2969-4328	germin-like protein 8-5	0.279383
Traes_7AS_7A7A0CF5B	7A:21300860-21302094	protein cup-shaped cotyledon 2	0.274694
Traes_5DL_17A1AF8CC	5D:125885479-125887592	mosc domain-containing protein mitochondrial	0.274542
Traes_1DS_0A0F901A0	1D:90491531-90495399	hypothetical protein F775_15397	0.271925
Traes_4DL_485AD2C6F	IWGSC_CSS_4DL_scaff_14306518:514-4448	e3 ubiquitin-protein ligase rfwd3-like	0.270948
Traes_6BL_D75770BE6	IWGSC_CSS_6BL_scaff_4368170:1-2751	dna-directed rna polymerases iv and v subunit 4	0.26844
Traes_7DS_03053912F	7D:35756743-35757648	diphenol oxidase	0.268216
Traes_5DS_A281EFAB4	5D:19024158-19028713	lipoxygenase chloroplastic	0.264226
Traes_2DL_285D35A63	IWGSC_CSS_2DL_scaff_9748500:1-610	germin-like protein 8-5	0.261461
TRAES3BF052500080CFD_g	v443_0525:341271-342825	jasmonate o-methyltransferase	0.258939
Traes_7BS_E72B70048	IWGSC_CSS_7BS_scaff_3154868:0-1260	abc transporter c family member 10	0.254616
Traes_1DL_696E3F6A2	1D:131523555-131524116	calmodulin-like protein 5	0.25455
Traes_7DS_971969F5A	7D:1398437-1401737	beta-fructofuranosidase 1	0.253975
Traes_5AL_1C01224F9	5A:102127975-102129555	spz1c_wheat ame: full=serpin-z1c ame: full= 1c ame: full=wsz1c	0.252584
Traes_7DS_EBBBEAB2D	IWGSC_CSS_7DS_scaff_3908121:154-1983	gdsl esterase lipase at5g45910-like	0.249748
Traes_6AS_6700F0D26	6A:12865205-12865850	hypothetical protein TRIUR3_26532	0.241662
Traes_2DS_8018E1009	2D:57747895-57750400	cysteine desulfurase	0.240029
Traes_6DL_CB3A2663B	6D:176822914-176824131	hypothetical protein F775_09289	0.236536
Traes_4BL_1D5E2C770	IWGSC_CSS_4BL_scaff_6965806:2295-3102	germin-like protein 8-5	0.223385
Traes_7AL_3287E3C9D	IWGSC_CSS_7AL_scaff_4477327:3387-4068	bifunctional monodehydroascorbate reductase and carbonic anhydrase nectarin-3	0.220219
expressed only in SM
gene Id	locus	annotation	FPKM_SM
Traes_4BL_5A58CACB2	IWGSC_CSS_4BL_scaff_6839462:600-1298	hkt8	0.251225
Traes_4BL_CE9C18254	IWGSC_CSS_4BL_scaff_4061419:0-225	---NA---	1.53957
